# Supplementary material for: Drosophila pachea asymmetric lobes are part of a grasping device and stabilize one-sided mating
Source: BMC Evol Biol. 2016 Sep 1;16(1):176. doi: 10.1186/s12862-016-0747-4 (PMC5009675; doi:10.1186/s12862-016-0747-4)
Supplement: Additional file 1: — Raw measurements of mating behaviour, mating positions and genitalia. (XLSX 62 kb) [file 12862_2016_747_MOESM1_ESM.xlsx]

## Sheet: Raw measurements video recordin
ID	Treatment	Time between introduction of flies in mating cell and start of recording (hh:mm:ss)	Time from beginning of recording until start of mating (hh:mm:ss)	Time from beginning of recording until end of mating (hh:mm:ss)	Duration of mating (hh:mm:ss)	Number of unsuccessful attempts before mating	Time from beginning of recording until start of wing-flicking behaviour (hh:mm:ss)	Time between start of courtship and mating (hh:mm:ss)	Time from beginning of recording until female starts kicking the male (hh:mm:ss)	Age male at the time of recording (days)	Age female at the time of recording (days)	Origin male	Origin female	Date of treatment (day:month:year)	Date of video recording (day:month:year)
m02ctrl02	Unmodified	00:00:40	00:35:47	01:05:16	00:29:29	0	00:34:18	00:01:29	00:51:48	17-20	>6	S1698.02	S1698.02	2014-03-12	2014-03-20
m222gctrl04	Unmodified	00:00:39	00:20:47	00:49:04	00:28:17	0	00:01:22	00:19:25	00:34:51	24-27	6-9	S222g	S1698.02	2014-03-24	2014-03-27
m02ctrl04	Unmodified	00:00:30	00:19:19	00:48:09	00:28:50	0	00:18:19	00:01:00	never	17-20	6-9	S1698.02	S1698.02	2014-03-12	2014-03-20
m222gctrl07	Unmodified	00:00:48	00:17:11	00:43:39	00:26:28	0	00:00:00	00:17:11	00:28:19	17-20	6-9	S222g	S1698.02	2014-03-24	2014-03-27
m222gctrl05	Unmodified	00:00:26	00:46:28	01:17:54	00:31:26	0	00:46:12	00:00:16	00:53:53	24-27	6-9	S222g	S1698.02	2014-03-24	2014-03-27
m02ctrl14	Unmodified	00:00:29	00:13:01	00:43:17	00:30:16	0	00:04:59	00:08:02	00:39:41	26-29	3-7	S1698.02	S1698.02	2014-03-26	2014-03-29
m02ctrl11	Unmodified	00:01:33	00:09:02	00:16:18	00:07:16	0	00:01:44	00:07:18	never	20-23	7-10	S1698.02	S1698.02	2014-03-24	2014-03-28
m02ctrl06	Unmodified	00:00:34	00:09:28	00:35:41	00:26:13	0	00:01:19	00:08:09	00:22:26	20-23	7-10	S1698.02	S1698.02	2014-03-24	2014-03-28
m02ctrl01	Unmodified	00:00:27	00:10:09	00:37:35	00:27:26	0	00:00:36	00:09:33	00:22:49	17-20	>6	S1698.02	S1698.02	2014-03-12	2014-03-20
m02ctrl03	Unmodified	00:00:33	00:14:50	00:42:07	00:27:17	0	00:03:57	00:10:53	00:26:13	22-25	7-11	S1698.02	S1698.02	2014-03-12	2014-03-25
m02ctrl05	Unmodified	00:01:47	00:09:35	00:42:34	00:32:59	0	00:07:40	00:01:55	00:42:32	17-20	9-12	S1698.02	S1698.02	2014-03-12	2014-03-20
m02ctrl07	Unmodified	00:01:54	00:14:19	00:40:00	00:25:41	0	00:00:01	00:14:18	00:38:55	20-23	7-10	S1698.02	S1698.02	2014-03-24	2014-03-28
m02ctrl12	Unmodified	00:00:35	00:14:37	00:33:38	00:19:01	0	00:12:44	00:01:53	00:22:31	20-23	7-10	S1698.02	S1698.02	2014-03-24	2014-03-28
m222gctrl08	Unmodified	00:01:14	00:29:47	01:06:28	00:36:41	0	00:00:36	00:29:11	00:55:34	25-28	7-10	S222g	S1698.02	2014-03-24	2014-03-28
m222gctrl03	Unmodified	00:00:22	00:22:55	00:57:08	00:34:13	0	00:04:12	00:18:43	00:46:51	17-20	7-10	S222g	S1698.02	2014-03-20	2014-03-27
m02ctrl15	Unmodified	00:00:41	00:11:46	00:42:20	00:30:34	0	00:06:49	00:04:57	00:24:48	26-29	3-7	S1698.02	S1698.02	2014-03-26	2014-03-29	male positioned himself under the female's left wing, impossible to assess angle
m02lcut13	Left lobe cut off	00:00:58	00:06:12	00:37:49	00:31:37	0	00:00:05	00:06:07	00:18:12	16-19	>5	S1698.02	S1698.02	2014-03-12	2014-03-19
m02lcut07	Left lobe cut off	00:01:05	00:48:54	01:19:03	00:30:09	0	00:01:36	00:47:18	01:03:24	20-22	>4	S1698.02	S1698.02	2014-03-14	2014-03-18	resolution low, difficult to analyze
m02lcut09	Left lobe cut off	00:01:20	00:57:32	01:31:51	00:34:19	1	00:00:49	00:56:43	01:12:18	20-22	>4	S1698.02	S1698.02	2014-03-14	2014-03-18
m222glcut08	Left lobe cut off	00:00:52	00:53:08	01:26:58	00:33:50	0	00:07:01	00:46:07	01:16:14	15-17	8-12	S222g	S1698.02	2014-03-20	2014-03-26	male has wing damage
m222glcut09	Left lobe cut off	00:00:30	00:20:54	00:46:29	00:25:35	0	00:04:03	00:16:51	00:34:41	15-17	8-12	S222g	S1698.02	2014-03-20	2014-03-26
m222glcut05	Left lobe cut off	00:02:18	00:08:24	00:18:08	00:09:44	0	00:06:30	00:01:54	00:18:03	20-22	9-12	S222g	S1698.02	2014-03-06	2014-03-12
m02lcut14	Left lobe cut off	00:00:31	00:13:17	00:39:52	00:26:35	0	00:01:45	00:11:32	00:25:25	16-19	>5	S1698.02	S1698.02	2014-03-12	2014-03-19
m02lcut06	Left lobe cut off	00:00:37	00:06:04	00:34:49	00:28:45	0	00:05:38	00:00:26	00:15:57	20-22	>4	S1698.02	S1698.02	2014-03-14	2014-03-18	flies never walked on plexiglass cover, 'resting position'-measurements taken when flies were standing in the middle of the mating chamber
m02lcut11	Left lobe cut off	00:00:52	00:13:30	00:36:11	00:22:41	0	00:08:00	00:05:30	00:28:47	16-19	3-7	S1698.02	S1698.02	2014-03-12	2014-03-19	flies never walked on plexiglass cover, 'resting position'-measurements taken when flies were standing in the middle of the mating chamber
m02lcut16	Left lobe cut off	00:00:23	00:08:22	00:39:00	00:30:38	0	00:01:20	00:07:02	00:21:10	26-29	3-7	S1698.02	S1698.02	2014-03-26	2014-03-29
m02lcut08	Left lobe cut off	00:00:28	00:10:23	00:47:23	00:37:00	0	00:00:09	00:10:14	00:18:42	20-22	>4	S1698.02	S1698.02	2014-03-14	2014-03-18	flies never walked on plexiglass cover, 'resting position'-measurements taken when flies were standing in the middle of the mating chamber
m02lcut04	Left lobe cut off	00:00:34	00:13:06	00:39:40	00:26:34	0	00:04:08	00:08:58	00:27:47	19-20	>4	S1698.02	S1698.02	2014-03-14	2014-03-18	resolution low, difficult
m02lcut02	Left lobe cut off	00:01:03	00:50:04	01:11:26	00:21:22	1	00:40:57	00:09:07	01:08:29	19-20	13-15	S1698.02	S1698.02	2014-03-14	2014-03-18	flies never walked on plexiglass cover, 'resting position'-measurements taken when flies were standing in the middle of the mating chamber
m02lcut10	Left lobe cut off	00:00:26	00:04:22	00:27:52	00:23:30	0	00:01:30	00:02:52	00:25:55	16-19	>5	S1698.02	S1698.02	2014-03-12	2014-03-19
m222glcut03	Left lobe cut off	00:00:28	00:11:02	00:43:18	00:32:16	0	never	NA	NA	19-20	8-11	S222g	S1698.02	2014-03-06	2014-03-11	resolution too low, out of focus.
m222glcut04	Left lobe cut off	00:01:15	00:08:02	00:32:29	00:24:27	0	00:01:11	00:06:51	NA	20-22	9-12	S222g	S1698.02	2014-03-06	2014-03-12	resolution too low, out of focus.
m02lcut01	Left lobe cut off	00:02:45	01:27:25	01:57:27	00:30:02	0	00:00:12	01:27:13	NA	18-19	18-19	S1698.02	S1698.02	2014-03-14	2014-03-17	resolution too low, out of focus. Male positioned under female's right wing.
m02lcut12	Left lobe cut off	00:00:28	never	never		5	00:00:06	NA	never	16-19	>5	S1698.02	S1698.02	2014-03-12	2014-03-19	couple did not form stable mating position, male always fell off after a minute or so
02labl14	Left lobe shaved	00:02:36	00:31:19	00:55:38	00:24:19	0	00:18:01	00:13:18	00:52:44	19-21	17-18	S1698.02	S1698.02	2014-03-06	2014-03-17
m02labl13	Left lobe shaved	00:00:41	00:08:10	00:34:16	00:26:06	0	00:03:25	00:04:45	00:23:39	20-22	8-12	S1698.02	S1698.02	2014-03-19	2014-03-26
m222glabl02	Left lobe shaved	00:00:23	00:14:53	00:44:20	00:29:27	0	00:13:03	00:01:50	00:28:41	22-25	7-11	S222g	S1698.02	2014-03-11	2014-03-25
m02labl12	Left lobe shaved	00:00:49	00:11:10	00:38:42	00:27:32	1	00:00:01	00:11:09	never	20-22	8-12	S1698.02	S1698.02	2014-03-19	2014-03-26
m02labl10	Left lobe shaved	00:02:03	00:10:55	00:33:51	00:22:56	0	00:00:01	00:10:54	00:24:08	20-22	8-12	S1698.02	S1698.02	2014-03-19	2014-03-26
m02labl08	Left lobe shaved	00:00:41	00:09:51	00:37:55	00:28:04	0	00:02:41	00:07:10	00:22:55	20-22	8-12	S1698.02	S1698.02	2014-03-19	2014-03-26
m02labl11	Left lobe shaved	00:00:45	00:26:40	00:48:01	00:21:21	0	00:05:11	00:21:29	00:40:17	21-23	6-9	S1698.02	S1698.02	2014-03-19	2014-03-27
m02labl09	Left lobe shaved	00:00:38	00:09:21	00:43:09	00:33:48	0	00:00:47	00:08:34	00:19:26	20-22	8-12	S1698.02	S1698.02	2014-03-19	2014-03-26
02labl15	Left lobe shaved	00:00:56	01:01:08	01:18:32	00:17:24	0	01:00:53	00:00:15	never	20-22	13-15	S1698.02	S1698.02	2014-03-06	2014-03-18	flies never walked on plexiglass cover, 'resting position'-measurements taken when flies were standing in the middle of the mating chamber
m02labl02	Left lobe shaved	00:00:35	00:21:38	00:54:32	00:32:54	0	00:01:34	00:20:04	00:26:09	19-21	7-11	S1698.02	S1698.02	2014-03-19	2014-03-25
m02labl07	Left lobe shaved	00:00:35	00:25:56	00:56:55	00:30:59	0	00:07:39	00:18:17	00:36:34	19-21	7-11	S1698.02	S1698.02	2014-03-19	2014-03-25
m02labl06	Left lobe shaved	00:00:42	00:09:45	00:39:20	00:29:35	0	00:00:00	00:09:45	00:20:17	19-21	7-11	S1698.02	S1698.02	2014-03-19	2014-03-25
02labl08	Left lobe shaved	00:00:29	01:14:57	01:29:46	00:14:49	0	00:05:24	01:09:33	01:28:46	26-28	13-15	S1698.02	S1698.02	2014-02-25	2014-03-18
m02labl03	Left lobe shaved	00:01:32	00:28:44	00:58:19	00:29:35	0	00:03:40	00:25:04	00:42:38	19-21	7-11	S1698.02	S1698.02	2014-03-19	2014-03-25
222glabl01	Left lobe shaved	00:01:32	02:18:29	02:40:28	00:21:59	0	00:19:55	01:58:34	never	19-21	9-12	S222g	S1698.02	2014-03-06	2014-03-17
02labl12	Left lobe shaved	00:00:28	00:16:55	00:40:06	00:23:11	0	00:01:09	00:15:46	00:34:58	15-16	10-13	S1698.02	S1698.02	2014-03-06	2014-03-13
02labl10	Left lobe shaved	00:00:21	00:33:02	00:51:41	00:18:39	0	00:03:09	00:29:53	never	16-17	24-28	S1698.02	S1698.02	2014-03-06	2014-03-14	mating couple positioned upside-down on the lid, impossible to assess angle; female has difficulty holding onto the plexiglass.
m02labl04	Left lobe shaved	00:00:36	01:26:21	01:52:12	00:25:51	1	00:00:54	01:25:27	01:42:41	19-21	7-11	S1698.02	S1698.02	2014-03-19	2014-03-25	mating couple never in the right position for mating angle and tilting index measurements

## Sheet: Mating angle and tilting index
ID	Treatment	Time (min)	Time (hh:mm:ss)	Mating angle (degree)	Distance between wings female (px)	Distance between wings male (px)	Distance between wings female in resting position on plexiglas cover (px)	Distance between wings female in resting position on plexiglas cover (px)	Column H/Column G	Column F/ Column E	Tilting index
m02ctrl02	Unmodified	0.4	00:00:24	14.09	72.95	71.45	76.03	75.15	0.988426	0.979438	0.990907
m02ctrl02	Unmodified	2.5	00:02:30	7.45	72.4	65.3	76.03	75.15	0.988426	0.901934	0.912495
m02ctrl02	Unmodified	4.88333	00:04:53	6.8	71.03	69.72	76.03	75.15	0.988426	0.981557	0.993051
m02ctrl02	Unmodified	8.66667	00:08:40	4.65	72.35	69.07	76.03	75.15	0.988426	0.954665	0.965844
m02ctrl02	Unmodified	10.05	00:10:03	6.08	72.35	68.24	76.03	75.15	0.988426	0.943193	0.954238
m02ctrl02	Unmodified	12.5	00:12:30	6.05	72.06	67.6	76.03	75.15	0.988426	0.938107	0.949092
m02ctrl02	Unmodified	15	00:15:00	1.31	72.99	65.31	76.03	75.15	0.988426	0.89478	0.905258
m02ctrl02	Unmodified	17.0667	00:17:04	8.61	72.06	69.58	76.03	75.15	0.988426	0.965584	0.976891
m02ctrl02	Unmodified	19.65	00:19:39	16.73	72.24	70.6	76.03	75.15	0.988426	0.977298	0.988742
m02ctrl02	Unmodified	21.8833	00:21:53	21.46	72.03	62.24	76.03	75.15	0.988426	0.864084	0.874203
m222gctrl04	Unmodified	0.1	00:00:06	0.83	52.15	50.04	56.82	55.11	0.969905	0.95954	0.989313
m222gctrl04	Unmodified	2.5	00:02:30	7.85	50.36	45.1	56.82	55.11	0.969905	0.895552	0.92334
m222gctrl04	Unmodified	5	00:05:00	8.32	50.64	45.01	56.82	55.11	0.969905	0.888823	0.916402
m222gctrl04	Unmodified	7.5	00:07:30	4.4	50.49	44.05	56.82	55.11	0.969905	0.87245	0.899521
m222gctrl04	Unmodified	10	00:10:00	6.41	50.64	44.1	56.82	55.11	0.969905	0.870853	0.897875
m222gctrl04	Unmodified	12.5	00:12:30	6.2	51.48	49.01	56.82	55.11	0.969905	0.95202	0.98156
m222gctrl04	Unmodified	16.9333	00:16:56	5.52	50.7	44.27	56.82	55.11	0.969905	0.873176	0.900269
m222gctrl04	Unmodified	20	00:20:00	14.69	50.04	40.52	56.82	55.11	0.969905	0.809752	0.834878
m222gctrl04	Unmodified	21.4167	00:21:25	9.15	52.7	50.09	56.82	55.11	0.969905	0.950474	0.979967
m222gctrl04	Unmodified	25	00:25:00	7.03	52.09	49.25	56.82	55.11	0.969905	0.945479	0.974816
m222gctrl04	Unmodified	27.4167	00:27:25	6.36	51.09	48.17	56.82	55.11	0.969905	0.942846	0.972101
m02ctrl04	Unmodified	2.35	00:02:21	2.39	73.66	70.01	77.01	76.9	0.998572	0.950448	0.951808
m02ctrl04	Unmodified	4.51667	00:04:31	8.16	72.67	71.55	77.01	76.9	0.998572	0.984588	0.985996
m02ctrl04	Unmodified	8.46667	00:08:28	10.3	73.16	71.81	77.01	76.9	0.998572	0.981547	0.982951
m02ctrl04	Unmodified	10	00:10:00	7.64	71.03	69.31	77.01	76.9	0.998572	0.975785	0.977181
m02ctrl04	Unmodified	15	00:15:00	5.4	72.57	67.48	77.01	76.9	0.998572	0.929861	0.931191
m02ctrl04	Unmodified	17.5	00:17:30	2.46	72.14	67.94	77.01	76.9	0.998572	0.94178	0.943127
m02ctrl04	Unmodified	20	00:20:00	5.17	73	72.18	77.01	76.9	0.998572	0.988767	0.990181
m02ctrl04	Unmodified	21.7167	00:21:43	-10.49	72.84	70.84	77.01	76.9	0.998572	0.972543	0.973934
m02ctrl04	Unmodified	25.2167	00:25:13	-3.52	73.16	70.09	77.01	76.9	0.998572	0.958037	0.959408
m02ctrl04	Unmodified	27.5	00:27:30	-1.38	73.06	72.17	77.01	76.9	0.998572	0.987818	0.989231
m02ctrl04	Unmodified	28.6833	00:28:41	-7.48	72.92	70.49	77.01	76.9	0.998572	0.966676	0.968059
m222gctrl07	Unmodified	2.5	00:02:30	0.94	73.25	71.84	76.4	75.77	0.991754	0.980751	0.988905
m222gctrl07	Unmodified	5	00:05:00	-0.89	72.8	71.17	76.4	75.77	0.991754	0.97761	0.985738
m222gctrl07	Unmodified	7.5	00:07:30	0.22	72.62	72.2	76.4	75.77	0.991754	0.994216	1.00248
m222gctrl07	Unmodified	10	00:10:00	0	73.01	72.2	76.4	75.77	0.991754	0.988906	0.997128
m222gctrl07	Unmodified	12.5	00:12:30	5.24	73.16	72.42	76.4	75.77	0.991754	0.989885	0.998116
m222gctrl07	Unmodified	15	00:15:00	4.41	73.35	70.83	76.4	75.77	0.991754	0.965644	0.973673
m222gctrl07	Unmodified	17.5	00:17:30	4.68	70	67.96	76.4	75.77	0.991754	0.970857	0.978929
m222gctrl07	Unmodified	20	00:20:00	6.56	70.84	68.66	76.4	75.77	0.991754	0.969226	0.977285
m222gctrl07	Unmodified	22.5	00:22:30	12.66	73.76	69.35	76.4	75.77	0.991754	0.940211	0.948029
m222gctrl07	Unmodified	25	00:25:00	6.9	71.7	70.77	76.4	75.77	0.991754	0.987029	0.995236
m222gctrl07	Unmodified	26.1333	00:26:08	8.32	73.5	70.77	76.4	75.77	0.991754	0.962857	0.970863
m222gctrl05	Unmodified	0.45	00:00:27	9.04	72.25	68.26	75.27	73.68	0.978876	0.944775	0.965163
m222gctrl05	Unmodified	2.5	00:02:30	6.26	72.11	68.88	75.27	73.68	0.978876	0.955207	0.975821
m222gctrl05	Unmodified	4.56667	00:04:34	10.75	72.92	68.6	75.27	73.68	0.978876	0.940757	0.961058
m222gctrl05	Unmodified	7.5	00:07:30	6.37	72.8	70.04	75.27	73.68	0.978876	0.962088	0.98285
m222gctrl05	Unmodified	10.7833	00:10:47	3.38	72.12	69.35	75.27	73.68	0.978876	0.961592	0.982343
m222gctrl05	Unmodified	14.1333	00:14:08	4.79	71.59	69.57	75.27	73.68	0.978876	0.971784	0.992755
m222gctrl05	Unmodified	18.25	00:18:15	-5.7	71.59	69.46	75.27	73.68	0.978876	0.970247	0.991185
m222gctrl05	Unmodified	20.7333	00:20:44	-4.87	72.2	69.97	75.27	73.68	0.978876	0.969114	0.990027
m222gctrl05	Unmodified	22.5	00:22:30	-1.56	71.7	69.43	75.27	73.68	0.978876	0.96834	0.989237
m222gctrl05	Unmodified	26.6333	00:26:38	-1.15	72.72	68.8	75.27	73.68	0.978876	0.946095	0.966511
m02ctrl14	Unmodified	0.3	00:00:18	6.81	50.09	45.4	55.23	54.08	0.979178	0.906369	0.925642
m02ctrl14	Unmodified	2.5	00:02:30	1.29	52.35	50.12	55.23	54.08	0.979178	0.957402	0.977761
m02ctrl14	Unmodified	5	00:05:00	5.77	52.5	48.47	55.23	54.08	0.979178	0.923238	0.942871
m02ctrl14	Unmodified	7.5	00:07:30	8.1	51.55	49.66	55.23	54.08	0.979178	0.963337	0.983822
m02ctrl14	Unmodified	10	00:10:00	8.78	50.22	49.4	55.23	54.08	0.979178	0.983672	1.00459
m02ctrl14	Unmodified	12.5	00:12:30	11.02	52.95	51.16	55.23	54.08	0.979178	0.966195	0.98674
m02ctrl14	Unmodified	15	00:15:00	10.4	51.2	49.04	55.23	54.08	0.979178	0.957812	0.97818
m02ctrl14	Unmodified	17.5	00:17:30	11.49	51.89	50.45	55.23	54.08	0.979178	0.972249	0.992924
m02ctrl14	Unmodified	20	00:20:00	13.58	53.71	50.93	55.23	54.08	0.979178	0.948241	0.968405
m02ctrl14	Unmodified	27.35	00:27:21	19.15	52.15	50.61	55.23	54.08	0.979178	0.97047	0.991107
m02ctrl14	Unmodified	30.0833	00:30:05	16.2	51.61	50.45	55.23	54.08	0.979178	0.977524	0.998311
m02ctrl11	Unmodified	0.133333	00:00:08	6.11	49.68	44.41	52.61	50.92	0.967877	0.893921	0.92359
m02ctrl11	Unmodified	2.96667	00:02:58	0.25	49.01	46.04	52.61	50.92	0.967877	0.9394	0.970578
m02ctrl11	Unmodified	5.63333	00:05:38	0.61	49.24	43.38	52.61	50.92	0.967877	0.880991	0.910231
m02ctrl11	Unmodified	7.05	00:07:03	4.8	49.65	48.27	52.61	50.92	0.967877	0.972205	1.00447
m02ctrl06	Unmodified	13.6333	00:13:38	10.78	71.57	62.2	75.82	73.25	0.966104	0.869079	0.899571
m02ctrl06	Unmodified	15.1833	00:15:11	12.14	71.84	64.85	75.82	73.25	0.966104	0.9027	0.934372
m02ctrl06	Unmodified	23.55	00:23:33	12.35	71.11	65.31	75.82	73.25	0.966104	0.918436	0.95066
m02ctrl01	Unmodified	0.316667	00:00:19	10.09	52.95	51.09	55.08	53.15	0.96496	0.964873	0.999909
m02ctrl01	Unmodified	2.5	00:02:30	4.11	52.47	51.16	55.08	53.15	0.96496	0.975033	1.01044
m02ctrl01	Unmodified	5	00:05:00	5.6	52.95	51.35	55.08	53.15	0.96496	0.969783	1.005
m02ctrl01	Unmodified	7.5	00:07:30	6.1	51.97	50.04	55.08	53.15	0.96496	0.962863	0.997827
m02ctrl01	Unmodified	10.2333	00:10:14	4.16	50.54	48.47	55.08	53.15	0.96496	0.959042	0.993867
m02ctrl01	Unmodified	12.5	00:12:30	7.36	52.01	50.21	55.08	53.15	0.96496	0.965391	1.00045
m02ctrl01	Unmodified	15	00:15:00	10.41	53.04	50.8	55.08	53.15	0.96496	0.957768	0.992546
m02ctrl01	Unmodified	20.0167	00:20:01	13.06	51.66	49.65	55.08	53.15	0.96496	0.961092	0.995991
m02ctrl01	Unmodified	22.5667	00:22:34	8.67	50.01	48.09	55.08	53.15	0.96496	0.961608	0.996526
m02ctrl01	Unmodified	23.8333	00:23:50	14.1	51.2	49.66	55.08	53.15	0.96496	0.969922	1.00514
m02ctrl03	Unmodified	6	00:06:00	9.78	51.55	49.09	53.46	51.87	0.970258	0.952279	0.98147
m02ctrl03	Unmodified	7.83333	00:07:50	12.54	52	49.65	53.46	51.87	0.970258	0.954808	0.984076
m02ctrl03	Unmodified	10	00:10:00	11.67	50.92	48.37	53.46	51.87	0.970258	0.949921	0.97904
m02ctrl03	Unmodified	12.5	00:12:30	12.69	50.12	48.8	53.46	51.87	0.970258	0.973663	1.00351
m02ctrl03	Unmodified	15.3667	00:15:22	10.51	52.2	49.19	53.46	51.87	0.970258	0.942337	0.971223
m02ctrl05	Unmodified	0.4	00:00:24	4.89	50	46.87	54.56	51.87	0.950696	0.9374	0.986014
m02ctrl05	Unmodified	2.63333	00:02:38	7.1	51.97	48.01	54.56	51.87	0.950696	0.923802	0.971711
m02ctrl05	Unmodified	4.85	00:04:51	3.84	50.92	46.84	54.56	51.87	0.950696	0.919874	0.967579
m02ctrl05	Unmodified	7	00:07:00	8.12	49.56	42.38	54.56	51.87	0.950696	0.855125	0.899472
m02ctrl05	Unmodified	16.1667	00:16:10	10.41	51.08	48.55	54.56	51.87	0.950696	0.95047	0.999762
m02ctrl05	Unmodified	17.5	00:17:30	9.01	52.2	49.66	54.56	51.87	0.950696	0.951341	1.00068
m02ctrl05	Unmodified	24.0167	00:24:01	9.19	51.48	49.04	54.56	51.87	0.950696	0.952603	1.00201
m02ctrl05	Unmodified	26.4	00:26:24	6.55	50.16	47.34	54.56	51.87	0.950696	0.94378	0.992725
m02ctrl05	Unmodified	30.1667	00:30:10	6.42	51.08	49.04	54.56	51.87	0.950696	0.960063	1.00985
m02ctrl07	Unmodified	0.9	00:00:54	10.2	51.08	48.26	54.04	53.85	0.996484	0.944792	0.948126
m02ctrl07	Unmodified	16.1833	00:16:11	1.69	49.34	45.71	54.04	53.85	0.996484	0.926429	0.929698
m02ctrl07	Unmodified	17.5	00:17:30	1.27	49.03	47.38	54.04	53.85	0.996484	0.966347	0.969757
m02ctrl07	Unmodified	20	00:20:00	6.03	49.03	48.17	54.04	53.85	0.996484	0.98246	0.985926
m02ctrl07	Unmodified	22.5	00:22:30	6.68	48.76	47.52	54.04	53.85	0.996484	0.974569	0.978008
m02ctrl07	Unmodified	25	00:25:00	9.63	51.04	46.69	54.04	53.85	0.996484	0.914773	0.918
m02ctrl12	Unmodified	0.1	00:00:06	1.5	73.06	69.81	76.49	75.06	0.981305	0.955516	0.97372
m02ctrl12	Unmodified	2.5	00:02:30	-7.82	73	65.86	76.49	75.06	0.981305	0.902192	0.91938
m02ctrl12	Unmodified	4.5	00:04:30	-7.16	73.03	67.74	76.49	75.06	0.981305	0.927564	0.945235
m02ctrl12	Unmodified	7.5	00:07:30	-7.07	73.95	68.77	76.49	75.06	0.981305	0.929953	0.94767
m02ctrl12	Unmodified	10	00:10:00	-1.91	73.68	69.29	76.49	75.06	0.981305	0.940418	0.958334
m02ctrl12	Unmodified	12.85	00:12:51	1.31	73.78	68.8	76.49	75.06	0.981305	0.932502	0.950268
m02ctrl12	Unmodified	14.5167	00:14:31	3.76	73.82	71.34	76.49	75.06	0.981305	0.966405	0.984816
m02ctrl12	Unmodified	17.5	00:17:30	-6.45	74.46	67.12	76.49	75.06	0.981305	0.901424	0.918597
m02ctrl12	Unmodified	18.7167	00:18:43	-11.08	75.03	69.23	76.49	75.06	0.981305	0.922698	0.940276
m222gctrl08	Unmodified	0.1	00:00:06	3.43	50.93	48.1	55.08	52.81	0.958787	0.944434	0.985029
m222gctrl08	Unmodified	5.33333	00:05:20	8.48	51.35	46.32	55.08	52.81	0.958787	0.902045	0.940819
m222gctrl08	Unmodified	7.5	00:07:30	7.67	51.09	45.1	55.08	52.81	0.958787	0.882756	0.920701
m222gctrl08	Unmodified	10	00:10:00	-1.07	53.74	44.55	55.08	52.81	0.958787	0.828991	0.864625
m222gctrl08	Unmodified	12.5	00:12:30	2.15	52.35	45.28	55.08	52.81	0.958787	0.864947	0.902127
m222gctrl08	Unmodified	15	00:15:00	1.28	51.62	44.55	55.08	52.81	0.958787	0.863038	0.900135
m222gctrl08	Unmodified	17.8667	00:17:52	6.78	51.66	49.5	55.08	52.81	0.958787	0.958188	0.999375
m222gctrl08	Unmodified	26.3167	00:26:19	4.72	52.24	49.01	55.08	52.81	0.958787	0.93817	0.978497
m222gctrl03	Unmodified	0.7	00:00:42	-3.2	76.3	72.34	79.06	77.83	0.984442	0.9481	0.963083
m222gctrl03	Unmodified	2.5	00:02:30	-1.06	74.95	72.72	79.06	77.83	0.984442	0.970247	0.98558
m222gctrl03	Unmodified	5	00:05:00	-0.54	75.54	73.33	79.06	77.83	0.984442	0.970744	0.986085
m222gctrl03	Unmodified	7.5	00:07:30	2.1	77.52	74.24	79.06	77.83	0.984442	0.957688	0.972823
m222gctrl03	Unmodified	10	00:10:00	2.78	75.43	73.17	79.06	77.83	0.984442	0.970038	0.985369
m222gctrl03	Unmodified	13	00:13:00	8.52	77.62	74.22	79.06	77.83	0.984442	0.956197	0.971308
m222gctrl03	Unmodified	15	00:15:00	6.5	75.45	73.35	79.06	77.83	0.984442	0.972167	0.987531
m222gctrl03	Unmodified	18.6167	00:18:37	5	76.66	74.06	79.06	77.83	0.984442	0.966084	0.981352
m222gctrl03	Unmodified	31.4667	00:31:28	9.28	77.08	75.47	79.06	77.83	0.984442	0.979113	0.994586
m02lcut13	Left lobe cut	0.116667	00:00:07	8.29	52.04	45.89	54.2	52.35	0.965867	0.881822	0.912984
m02lcut13	Left lobe cut	2.51667	00:02:31	4.07	50.6	42.15	54.2	52.35	0.965867	0.833004	0.862442
m02lcut13	Left lobe cut	4.61667	00:04:37	8.77	51.09	40.5	54.2	52.35	0.965867	0.792719	0.820733
m02lcut13	Left lobe cut	7.5	00:07:30	11.09	51.09	40.26	54.2	52.35	0.965867	0.788021	0.815869
m02lcut13	Left lobe cut	10	00:10:00	4.7	50.09	38.01	54.2	52.35	0.965867	0.758834	0.785651
m02lcut13	Left lobe cut	11.4167	00:11:25	5.11	52.04	37.12	54.2	52.35	0.965867	0.713297	0.738505
m02lcut13	Left lobe cut	15.7	00:15:42	-3.85	52.15	40.71	54.2	52.35	0.965867	0.780633	0.80822
m02lcut13	Left lobe cut	17.5	00:17:30	-13.78	49.2	32.02	54.2	52.35	0.965867	0.650813	0.673812
m02lcut07	Left lobe cut	0.133333	00:00:08	-0.57	52.8	39.71	54.63	52.48	0.960644	0.752083	0.782895
m02lcut07	Left lobe cut	2.5	00:02:30	-8.07	51.09	37.22	54.63	52.48	0.960644	0.728518	0.758364
m02lcut07	Left lobe cut	5	00:05:00	-12.79	51.31	37.7	54.63	52.48	0.960644	0.73475	0.764851
m02lcut07	Left lobe cut	7.5	00:07:30	-9.18	51.61	38.01	54.63	52.48	0.960644	0.736485	0.766657
m02lcut07	Left lobe cut	10	00:10:00	-16.97	52.2	39.56	54.63	52.48	0.960644	0.757854	0.788902
m02lcut07	Left lobe cut	12.5	00:12:30	-16.17	52.7	39.85	54.63	52.48	0.960644	0.756167	0.787146
m02lcut07	Left lobe cut	16.4833	00:16:29	-8.32	50.6	41.63	54.63	52.48	0.960644	0.822727	0.856433
m02lcut07	Left lobe cut	27.5833	00:27:35	-11.18	52.35	36.12	54.63	52.48	0.960644	0.689971	0.718238
m02lcut09	Left lobe cut	0.2	00:00:12	1.05	50.01	48.05	52.01	51.74	0.994809	0.960808	0.965822
m02lcut09	Left lobe cut	2.5	00:02:30	8.94	51.04	46.39	52.01	51.74	0.994809	0.908895	0.913638
m02lcut09	Left lobe cut	5	00:05:00	12.7	50.16	44.01	52.01	51.74	0.994809	0.877392	0.881971
m02lcut09	Left lobe cut	7.5	00:07:30	11.22	51.09	44.55	52.01	51.74	0.994809	0.871991	0.876541
m02lcut09	Left lobe cut	10	00:10:00	12.09	50.25	45.54	52.01	51.74	0.994809	0.906269	0.910998
m02lcut09	Left lobe cut	12.5	00:12:30	10.46	51.04	46.69	52.01	51.74	0.994809	0.914773	0.919546
m02lcut09	Left lobe cut	15	00:15:00	13.7	51.09	46.32	52.01	51.74	0.994809	0.906635	0.911367
m02lcut09	Left lobe cut	17.7333	00:17:44	16.81	51.04	45.88	52.01	51.74	0.994809	0.898903	0.903594
m02lcut09	Left lobe cut	20	00:20:00	19.68	51.97	45.89	52.01	51.74	0.994809	0.883009	0.887617
m02lcut09	Left lobe cut	22.9	00:22:54	21.45	50.12	47.42	52.01	51.74	0.994809	0.946129	0.951067
m02lcut09	Left lobe cut	27	00:27:00	21.33	52.04	45.69	52.01	51.74	0.994809	0.877978	0.88256
m222glcut08	Left lobe cut	0.0833333	00:00:05	2.79	73.03	69.26	76.54	75.29	0.983669	0.948377	0.964123
m222glcut08	Left lobe cut	2.5	00:02:30	9.14	73.11	64.38	76.54	75.29	0.983669	0.880591	0.895211
m222glcut08	Left lobe cut	5	00:05:00	8.01	72.34	70.18	76.54	75.29	0.983669	0.970141	0.986248
m222glcut08	Left lobe cut	7.5	00:07:30	18.18	72.25	68.15	76.54	75.29	0.983669	0.943253	0.958913
m222glcut08	Left lobe cut	10.1	00:10:06	14.22	72.11	69.89	76.54	75.29	0.983669	0.969214	0.985305
m222glcut08	Left lobe cut	12.5	00:12:30	12.52	73.03	69.38	76.54	75.29	0.983669	0.950021	0.965793
m222glcut08	Left lobe cut	15	00:15:00	14.47	72.34	69.89	76.54	75.29	0.983669	0.966132	0.982172
m222glcut08	Left lobe cut	17.5	00:17:30	14.77	71.45	70.01	76.54	75.29	0.983669	0.979846	0.996114
m222glcut08	Left lobe cut	20	00:20:00	13.38	72.34	70.58	76.54	75.29	0.983669	0.97567	0.991869
m222glcut08	Left lobe cut	22.5	00:22:30	11.21	71.85	70.52	76.54	75.29	0.983669	0.981489	0.997784
m222glcut08	Left lobe cut	25	00:25:00	11.99	73.45	71.22	76.54	75.29	0.983669	0.969639	0.985738
m222glcut08	Left lobe cut	27.5	00:27:30	12.49	73.01	70.21	76.54	75.29	0.983669	0.961649	0.977615
m222glcut08	Left lobe cut	30	00:30:00	10.35	73.25	69.43	76.54	75.29	0.983669	0.94785	0.963586
m222glcut08	Left lobe cut	32.5	00:32:30	6.65	72.72	69.66	76.54	75.29	0.983669	0.957921	0.973825
m222glcut08	Left lobe cut	33.3333	00:33:20	6.53	73.68	71.06	76.54	75.29	0.983669	0.964441	0.980453
m222glcut09	Left lobe cut	0.25	00:00:15	7.97	73.93	72.12	78.19	76.06	0.972759	0.975517	1.00284
m222glcut09	Left lobe cut	2.5	00:02:30	-2.47	72.69	69.23	78.19	76.06	0.972759	0.952401	0.979072
m222glcut09	Left lobe cut	5	00:05:00	-4.98	72.84	65.51	78.19	76.06	0.972759	0.899368	0.924555
m222glcut09	Left lobe cut	7.5	00:07:30	-5.65	72.47	62.2	78.19	76.06	0.972759	0.858286	0.882322
m222glcut09	Left lobe cut	10	00:10:00	-5.53	72.92	65.95	78.19	76.06	0.972759	0.904416	0.929743
m222glcut09	Left lobe cut	12.5	00:12:30	-5.66	73.76	67.08	78.19	76.06	0.972759	0.909436	0.934904
m222glcut09	Left lobe cut	15	00:15:00	-8.62	72.99	67.01	78.19	76.06	0.972759	0.918071	0.943781
m222glcut09	Left lobe cut	17.5	00:17:30	-8.11	73.5	66.48	78.19	76.06	0.972759	0.90449	0.929819
m222glcut09	Left lobe cut	20	00:20:00	-9.99	73.68	69.05	78.19	76.06	0.972759	0.937161	0.963405
m222glcut09	Left lobe cut	22.5	00:22:30	-9.84	73.05	69.43	78.19	76.06	0.972759	0.950445	0.977061
m222glcut09	Left lobe cut	25	00:25:00	-10.42	73.08	69.58	78.19	76.06	0.972759	0.952107	0.97877
m222glcut05	Left lobe cut	0.2	00:00:12	-2.2	51.53	42.58	55.66	55.03	0.988681	0.826315	0.835775
m222glcut05	Left lobe cut	3.31667	00:03:19	2.01	50.01	48.66	55.66	55.03	0.988681	0.973005	0.984145
m222glcut05	Left lobe cut	8.08333	00:08:05	-0.67	49.37	45.4	55.66	55.03	0.988681	0.919587	0.930114
m222glcut05	Left lobe cut	9.51667	00:09:31	-1.66	50.6	45.88	55.66	55.03	0.988681	0.906719	0.9171
m02lcut14	Left lobe cut	0.733333	00:00:44	4.26	74.63	56.08	75.8	72.53	0.95686	0.75144	0.785319
m02lcut14	Left lobe cut	1.83333	00:01:50	-6.6	72.25	61	75.8	72.53	0.95686	0.844291	0.882355
m02lcut14	Left lobe cut	4.38333	00:04:23	1.64	72.78	62.17	75.8	72.53	0.95686	0.854218	0.89273
m02lcut14	Left lobe cut	7.75	00:07:45	-4.73	74.4	63.63	75.8	72.53	0.95686	0.855242	0.8938
m02lcut14	Left lobe cut	10.0167	00:10:01	-10.88	72.67	63.16	75.8	72.53	0.95686	0.869134	0.908319
m02lcut14	Left lobe cut	12.75	00:12:45	-4.26	71.2	62.61	75.8	72.53	0.95686	0.879354	0.918999
m02lcut14	Left lobe cut	15.6833	00:15:41	4.93	72.67	65.95	75.8	72.53	0.95686	0.907527	0.948443
m02lcut14	Left lobe cut	17.1667	00:17:10	-2.77	72.03	66.48	75.8	72.53	0.95686	0.922949	0.96456
m02lcut14	Left lobe cut	21.4667	00:21:28	0.52	71.87	64.08	75.8	72.53	0.95686	0.89161	0.931808
m02lcut14	Left lobe cut	22.3667	00:22:22	-4.8	71.57	67.9	75.8	72.53	0.95686	0.948722	0.991494
m02lcut06	Left lobe cut	0.483333	00:00:29	-8.36	70.27	54.34	74.25	72.53	0.976835	0.773303	0.791641
m02lcut06	Left lobe cut	2.61667	00:02:37	-17.52	70.66	53.6	74.25	72.53	0.976835	0.758562	0.776551
m02lcut06	Left lobe cut	4.41667	00:04:25	-21.14	69.29	52.4	74.25	72.53	0.976835	0.756242	0.774176
m02lcut06	Left lobe cut	8.05	00:08:03	-14.84	69.76	64.35	74.25	72.53	0.976835	0.922448	0.944324
m02lcut06	Left lobe cut	10.5167	00:10:31	-12.21	69.29	53.85	74.25	72.53	0.976835	0.777168	0.795598
m02lcut06	Left lobe cut	12.5333	00:12:32	-8.18	70.21	59.49	74.25	72.53	0.976835	0.847315	0.867409
m02lcut06	Left lobe cut	16.6333	00:16:38	-7.35	69.12	60.41	74.25	72.53	0.976835	0.873987	0.894713
m02lcut06	Left lobe cut	17.8167	00:17:49	-8.44	70.83	63.2	74.25	72.53	0.976835	0.892277	0.913437
m02lcut06	Left lobe cut	21.0333	00:21:02	5.29	70.77	58.82	74.25	72.53	0.976835	0.831143	0.850853
m02lcut06	Left lobe cut	22.5	00:22:30	3.17	70.38	60.44	74.25	72.53	0.976835	0.858767	0.879132
m02lcut06	Left lobe cut	25.1333	00:25:08	2.83	70.71	54.15	74.25	72.53	0.976835	0.765804	0.783965
m02lcut06	Left lobe cut	27.5	00:27:30	5.52	70.84	61.85	74.25	72.53	0.976835	0.873094	0.893799
m02lcut06	Left lobe cut	28.65	00:28:39	-0.72	70.6	61.4	74.25	72.53	0.976835	0.869688	0.890312
m02lcut11	Left lobe cut	0.0666667	00:00:04	9.29	52.33	46.49	54.57	53.67	0.983507	0.888401	0.903298
m02lcut11	Left lobe cut	0.733333	00:00:44	7.77	50.48	46.1	54.57	53.67	0.983507	0.913233	0.928547
m02lcut11	Left lobe cut	4.83333	00:04:50	6.53	50.04	47.27	54.57	53.67	0.983507	0.944644	0.960485
m02lcut11	Left lobe cut	8.3	00:08:18	1.04	51.08	47.54	54.57	53.67	0.983507	0.930697	0.946304
m02lcut11	Left lobe cut	9.16667	00:09:10	12.25	52.7	48.8	54.57	53.67	0.983507	0.925996	0.941524
m02lcut11	Left lobe cut	17.7667	00:17:46	10.31	51.55	48.66	54.57	53.67	0.983507	0.943938	0.959767
m02lcut11	Left lobe cut	21.1	00:21:06	10.41	51.01	46.69	54.57	53.67	0.983507	0.915311	0.93066
m02lcut16	Left lobe cut	0.1	00:00:06	-8.58	75.96	70.71	81.27	77.13	0.949059	0.930885	0.98085
m02lcut16	Left lobe cut	11.7333	00:11:44	10.09	77.37	69.46	81.27	77.13	0.949059	0.897764	0.945952
m02lcut16	Left lobe cut	13.4	00:13:24	9.4	78.1	66.48	81.27	77.13	0.949059	0.851216	0.896906
m02lcut16	Left lobe cut	16.85	00:16:51	-1.05	77.9	70.09	81.27	77.13	0.949059	0.899743	0.948038
m02lcut08	Left lobe cut	0.1	00:00:06	1.32	74.01	72.06	74.69	73.17	0.979649	0.973652	0.993878
m02lcut08	Left lobe cut	10.1833	00:10:11	4.67	73.79	69.46	74.69	73.17	0.979649	0.94132	0.960875
m02lcut08	Left lobe cut	13.3333	00:13:20	3.02	72.16	68.36	74.69	73.17	0.979649	0.947339	0.967019
m02lcut08	Left lobe cut	15.35	00:15:21	5.61	72.67	70.29	74.69	73.17	0.979649	0.967249	0.987342
m02lcut08	Left lobe cut	17.5	00:17:30	-5.54	73.03	62.51	74.69	73.17	0.979649	0.85595	0.873731
m02lcut08	Left lobe cut	19.6167	00:19:37	0.43	71.81	65.31	74.69	73.17	0.979649	0.909483	0.928377
m02lcut08	Left lobe cut	21.9167	00:21:55	-3.25	73.11	66.07	74.69	73.17	0.979649	0.903707	0.92248
m02lcut08	Left lobe cut	24.5833	00:24:35	-7.85	72.47	67.42	74.69	73.17	0.979649	0.930316	0.949642
m02lcut08	Left lobe cut	28.35	00:28:21	-1.82	73.55	68.88	74.69	73.17	0.979649	0.936506	0.95596
m02lcut08	Left lobe cut	36.5333	00:36:32	4.93	73.55	68.45	74.69	73.17	0.979649	0.930659	0.949993
m02lcut04	Left lobe cut	0.333333	00:00:20	4.51	53.15	47.68	54.56	53.82	0.986437	0.897084	0.909418
m02lcut04	Left lobe cut	2.31667	00:02:19	4.08	52.2	40.31	54.56	53.82	0.986437	0.772222	0.78284
m02lcut04	Left lobe cut	6.21667	00:06:13	0.24	51.66	44.6	54.56	53.82	0.986437	0.863337	0.875208
m02lcut04	Left lobe cut	9.21667	00:09:13	4.67	50.93	44.69	54.56	53.82	0.986437	0.877479	0.889544
m02lcut04	Left lobe cut	12.3333	00:12:20	2.98	51.11	40.71	54.56	53.82	0.986437	0.796517	0.807469
m02lcut04	Left lobe cut	14.7167	00:14:43	-1.46	51.24	43.97	54.56	53.82	0.986437	0.858119	0.869917
m02lcut04	Left lobe cut	18.3167	00:18:19	-5.16	49.16	43.57	54.56	53.82	0.986437	0.88629	0.898476
m02lcut04	Left lobe cut	20	00:20:00	-4.65	50	47.76	54.56	53.82	0.986437	0.9552	0.968334
m02lcut04	Left lobe cut	23.6667	00:23:40	-11.27	52.01	47.3	54.56	53.82	0.986437	0.90944	0.921945
m02lcut04	Left lobe cut	24.75	00:24:45	-14.41	52.77	43.29	54.56	53.82	0.986437	0.820352	0.831632
m02lcut02	Left lobe cut	0.116667	00:00:07	2.53	51.04	48.17	54.13	52.15	0.963421	0.94377	0.979602
m02lcut02	Left lobe cut	2.5	00:02:30	-4.38	53.15	44.1	54.13	52.15	0.963421	0.829727	0.86123
m02lcut02	Left lobe cut	5	00:05:00	-5.82	53.15	43.05	54.13	52.15	0.963421	0.809972	0.840724
m02lcut02	Left lobe cut	7.5	00:07:30	-7.38	53.08	42.19	54.13	52.15	0.963421	0.794838	0.825016
m02lcut02	Left lobe cut	10	00:10:00	-7.57	53.08	46.39	54.13	52.15	0.963421	0.873964	0.907146
m02lcut02	Left lobe cut	12.5	00:12:30	-6.72	53.04	44.28	54.13	52.15	0.963421	0.834842	0.866538
m02lcut02	Left lobe cut	15.2	00:15:12	-6.14	53.15	44.18	54.13	52.15	0.963421	0.831232	0.862792
m02lcut02	Left lobe cut	19.5833	00:19:35	-1.5	52.84	44.72	54.13	52.15	0.963421	0.846329	0.878461
m02lcut02	Left lobe cut	20.6833	00:20:41	5.77	53.45	43.08	54.13	52.15	0.963421	0.805987	0.836588
m02lcut10	Left lobe cut	2.96667	00:02:58	-7.78	51.2	42.19	53.85	51.74	0.960817	0.824023	0.857628
m02lcut10	Left lobe cut	5	00:05:00	-8.03	50.04	38.33	53.85	51.74	0.960817	0.765987	0.797225
m02lcut10	Left lobe cut	6.68333	00:06:41	-19.64	51.24	42.8	53.85	51.74	0.960817	0.835285	0.869349
m02lcut10	Left lobe cut	10	00:10:00	-18.36	50.99	42.58	53.85	51.74	0.960817	0.835066	0.86912
m02lcut10	Left lobe cut	12.2333	00:12:14	-22.51	49.5	36.72	53.85	51.74	0.960817	0.741818	0.77207
m02lcut10	Left lobe cut	21.8667	00:21:52	-10.59	49.4	38.59	53.85	51.74	0.960817	0.781174	0.813031
m02lcut10	Left lobe cut	23.3	00:23:18	-10.83	50.01	38.01	53.85	51.74	0.960817	0.760048	0.791043
02labl14	Left lobe shaved	0.0333333	00:00:02	22.79	50.61	41.23	54.92	52.63	0.958303	0.814661	0.850108
02labl14	Left lobe shaved	2.5	00:02:30	17.3	52.77	42.76	54.92	52.63	0.958303	0.810309	0.845566
02labl14	Left lobe shaved	5	00:05:00	22.11	50.99	49.04	54.92	52.63	0.958303	0.961757	1.0036
02labl14	Left lobe shaved	6.68333	00:06:41	26.88	52.15	48.37	54.92	52.63	0.958303	0.927517	0.967874
02labl14	Left lobe shaved	12.1667	00:12:10	24.89	51.79	48.55	54.92	52.63	0.958303	0.93744	0.978229
02labl14	Left lobe shaved	12.5	00:12:30	25.55	51.16	48.88	54.92	52.63	0.958303	0.955434	0.997006
02labl14	Left lobe shaved	15	00:15:00	24.02	51.48	48.88	54.92	52.63	0.958303	0.949495	0.990809
02labl14	Left lobe shaved	17.5	00:17:30	22.74	51.79	49.23	54.92	52.63	0.958303	0.95057	0.99193
02labl14	Left lobe shaved	20	00:20:00	24.96	51.24	49.4	54.92	52.63	0.958303	0.964091	1.00604
02labl14	Left lobe shaved	22.4167	00:22:25	20.21	51.89	50.01	54.92	52.63	0.958303	0.96377	1.0057
02labl14	Left lobe shaved	22.9667	00:22:58	27.29	52.4	50	54.92	52.63	0.958303	0.954198	0.995717
m02labl13	Left lobe shaved	3.9	00:03:54	-13.51	72.56	68.73	75.74	75.29	0.994059	0.947216	0.952878
m02labl13	Left lobe shaved	6.18333	00:06:11	-8.07	71.69	66.71	75.74	75.29	0.994059	0.930534	0.936096
m02labl13	Left lobe shaved	7.5	00:07:30	-5.47	71.2	70.46	75.74	75.29	0.994059	0.989607	0.995522
m02labl13	Left lobe shaved	10	00:10:00	-5.02	71.7	66.07	75.74	75.29	0.994059	0.921478	0.926986
m02labl13	Left lobe shaved	12.5	00:12:30	-4.2	71.06	65.46	75.74	75.29	0.994059	0.921193	0.926699
m02labl13	Left lobe shaved	15	00:15:00	-0.69	71.45	63.29	75.74	75.29	0.994059	0.885794	0.891089
m02labl13	Left lobe shaved	17.4167	00:17:25	-3.25	71.85	66.71	75.74	75.29	0.994059	0.928462	0.934011
m02labl13	Left lobe shaved	19.6667	00:19:40	4.27	72.01	70.35	75.74	75.29	0.994059	0.976948	0.982787
m02labl13	Left lobe shaved	22.4833	00:22:29	8.12	72.56	70.43	75.74	75.29	0.994059	0.970645	0.976446
m02labl13	Left lobe shaved	25	00:25:00	12.64	70.77	66.04	75.74	75.29	0.994059	0.933164	0.938741
m222glabl02	Left lobe shaved	1.03333	00:01:02	-5.45	55.04	52.2	57.8	55.8	0.965398	0.948401	0.982394
m222glabl02	Left lobe shaved	3.38333	00:03:23	1.65	55.54	53.15	57.8	55.8	0.965398	0.956968	0.991268
m222glabl02	Left lobe shaved	5	00:05:00	3.37	53.08	51.09	57.8	55.8	0.965398	0.962509	0.997008
m222glabl02	Left lobe shaved	9.53333	00:09:32	3.75	54.34	51.92	57.8	55.8	0.965398	0.955466	0.989712
m222glabl02	Left lobe shaved	13.5833	00:13:35	3.2	54.13	51.62	57.8	55.8	0.965398	0.95363	0.98781
m222glabl02	Left lobe shaved	17.75	00:17:45	1.26	54.45	50.49	57.8	55.8	0.965398	0.927273	0.960508
m222glabl02	Left lobe shaved	22.4833	00:22:29	-3.08	55.47	50.48	57.8	55.8	0.965398	0.910041	0.942659
m222glabl02	Left lobe shaved	25.3667	00:25:22	0.86	53.01	51.16	57.8	55.8	0.965398	0.965101	0.999692
m222glabl02	Left lobe shaved	26.65	00:26:39	-27.49	55.04	48.02	57.8	55.8	0.965398	0.872456	0.903727
m02labl12	Left lobe shaved	0.0833333	00:00:05	-9.43	53.24	47.8	56.61	55.01	0.971736	0.897821	0.923935
m02labl12	Left lobe shaved	2.5	00:02:30	10.22	54.71	48.41	56.61	55.01	0.971736	0.884847	0.910584
m02labl12	Left lobe shaved	5	00:05:00	6.01	54.38	50.61	56.61	55.01	0.971736	0.930673	0.957742
m02labl12	Left lobe shaved	7.5	00:07:30	3.47	53.41	51.74	56.61	55.01	0.971736	0.968732	0.996909
m02labl12	Left lobe shaved	10	00:10:00	5.85	53.01	51.74	56.61	55.01	0.971736	0.976042	1.00443
m02labl12	Left lobe shaved	12.5	00:12:30	3.67	52.43	50	56.61	55.01	0.971736	0.953652	0.98139
m02labl12	Left lobe shaved	15.3167	00:15:19	13.02	54.08	52.35	56.61	55.01	0.971736	0.96801	0.996166
m02labl12	Left lobe shaved	24.0333	00:24:02	7.51	53.91	51.62	56.61	55.01	0.971736	0.957522	0.985372
m02labl12	Left lobe shaved	26.8333	00:26:50	10.02	53.91	51.09	56.61	55.01	0.971736	0.947691	0.975255
m02labl12	Left lobe shaved	27.4667	00:27:28	6.46	53.81	50.99	56.61	55.01	0.971736	0.947593	0.975155
m02labl10	Left lobe shaved	3.33333	00:03:20	-6.45	53.91	44.41	55.17	55.57	1.00725	0.82378	0.817851
m02labl10	Left lobe shaved	13.55	00:13:33	12.73	53.76	50.8	55.17	55.57	1.00725	0.94494	0.938139
m02labl10	Left lobe shaved	14.4833	00:14:29	8.04	53.91	47.42	55.17	55.57	1.00725	0.879614	0.873283
m02labl10	Left lobe shaved	15.8667	00:15:52	20.78	51.43	47.17	55.17	55.57	1.00725	0.917169	0.910567
m02labl10	Left lobe shaved	18.6333	00:18:38	19.18	53.01	48.1	55.17	55.57	1.00725	0.907376	0.900845
m02labl08	Left lobe shaved	0.316667	00:00:19	24.16	52.92	49.5	56.52	53.08	0.939137	0.935374	0.995994
m02labl08	Left lobe shaved	3.35	00:03:21	13.7	51.55	43.05	56.52	53.08	0.939137	0.835112	0.889233
m02labl08	Left lobe shaved	5	00:05:00	20.67	53.08	42.15	56.52	53.08	0.939137	0.794084	0.845547
m02labl08	Left lobe shaved	8.73333	00:08:44	14.54	52.35	42.76	56.52	53.08	0.939137	0.81681	0.869746
m02labl08	Left lobe shaved	9.75	00:09:45	12.39	52.55	40.79	56.52	53.08	0.939137	0.776213	0.826518
m02labl08	Left lobe shaved	11.6	00:11:36	14.06	51.89	42.76	56.52	53.08	0.939137	0.824051	0.877456
m02labl08	Left lobe shaved	14.2	00:14:12	18.83	52.4	35.34	56.52	53.08	0.939137	0.674427	0.718136
m02labl08	Left lobe shaved	16.6833	00:16:41	16.23	51.87	42.05	56.52	53.08	0.939137	0.810681	0.863219
m02labl08	Left lobe shaved	21.25	00:21:15	10.98	52.95	46.1	56.52	53.08	0.939137	0.870633	0.927056
m02labl08	Left lobe shaved	22.4833	00:22:29	10.7	54.43	51.01	56.52	53.08	0.939137	0.937167	0.997903
m02labl11	Left lobe shaved	0.916667	00:00:55	-1.36	69.35	68.73	74.11	74.63	1.00702	0.99106	0.984154
m02labl11	Left lobe shaved	2	00:02:00	4.39	70.38	68.25	74.11	74.63	1.00702	0.969736	0.962979
m02labl11	Left lobe shaved	5.33333	00:05:20	2.16	72.42	63.57	74.11	74.63	1.00702	0.877796	0.87168
m02labl11	Left lobe shaved	14.6	00:14:36	-4.25	71.61	66.57	74.11	74.63	1.00702	0.929619	0.923141
m02labl11	Left lobe shaved	17.6	00:17:36	-9.5	70.24	66.4	74.11	74.63	1.00702	0.94533	0.938744
m02labl09	Left lobe shaved	0.433333	00:00:26	-3.98	73.76	61.62	80.41	77.01	0.957717	0.835412	0.872296
m02labl09	Left lobe shaved	1.55	00:01:33	-5.76	77.1	68.01	80.41	77.01	0.957717	0.882101	0.921046
m02labl09	Left lobe shaved	6.56667	00:06:34	-2.59	77.1	68.51	80.41	77.01	0.957717	0.888586	0.927817
m02labl09	Left lobe shaved	10.05	00:10:03	-4.52	77.18	67.54	80.41	77.01	0.957717	0.875097	0.913733
m02labl09	Left lobe shaved	12.8667	00:12:52	5.69	76.55	72.28	80.41	77.01	0.957717	0.944219	0.985907
m02labl09	Left lobe shaved	14.2	00:14:12	1.77	76.49	72.01	80.41	77.01	0.957717	0.94143	0.982995
m02labl09	Left lobe shaved	27.25	00:27:15	1.3	77.41	69.77	80.41	77.01	0.957717	0.901305	0.941097
m02labl09	Left lobe shaved	29.15	00:29:09	-4.58	77.83	70	80.41	77.01	0.957717	0.899396	0.939105
m02labl09	Left lobe shaved	31.65	00:31:39	-9.01	78.31	72.25	80.41	77.01	0.957717	0.922615	0.963349
m02labl09	Left lobe shaved	33.25	00:33:15	-4.51	77.18	72.42	80.41	77.01	0.957717	0.938326	0.979753
02labl15	Left lobe shaved	0.0833333	00:00:05	5.08	73.39	66.31	73.78	71.06	0.963134	0.903529	0.938114
02labl15	Left lobe shaved	2.88333	00:02:53	14.19	72.62	63.82	73.78	71.06	0.963134	0.878821	0.91246
02labl15	Left lobe shaved	4.46667	00:04:28	1.97	70.71	60.54	73.78	71.06	0.963134	0.856173	0.888945
02labl15	Left lobe shaved	7.26667	00:07:16	11.45	70.49	58	73.78	71.06	0.963134	0.822812	0.854307
02labl15	Left lobe shaved	9.21667	00:09:13	3.34	72.01	56.08	73.78	71.06	0.963134	0.778781	0.808591
02labl15	Left lobe shaved	12.4333	00:12:26	9.54	71.25	57.43	73.78	71.06	0.963134	0.806035	0.836888
02labl15	Left lobe shaved	15.0833	00:15:05	0.53	71.45	62.29	73.78	71.06	0.963134	0.871798	0.905169
02labl15	Left lobe shaved	17.3833	00:17:23	-6.39	70.06	59.21	73.78	71.06	0.963134	0.845133	0.877482
m02labl02	Left lobe shaved	2.03333	00:02:02	-7.95	75.5	63.13	76.92	75.66	0.983619	0.836159	0.850084
m02labl02	Left lobe shaved	4.55	00:04:33	-6.19	74.09	67.98	76.92	75.66	0.983619	0.917533	0.932813
m02labl02	Left lobe shaved	8.51667	00:08:31	-4.61	74.33	72.44	76.92	75.66	0.983619	0.974573	0.990803
m02labl02	Left lobe shaved	20.25	00:20:15	4.23	75.33	73.01	76.92	75.66	0.983619	0.969202	0.985343
m02labl02	Left lobe shaved	22.3667	00:22:22	2.67	74.73	72.24	76.92	75.66	0.983619	0.96668	0.982779
m02labl02	Left lobe shaved	28	00:28:00	1.82	74.33	70.84	76.92	75.66	0.983619	0.953047	0.968919
m02labl02	Left lobe shaved	32.0833	00:32:05	5.11	74.52	72.2	76.92	75.66	0.983619	0.968867	0.985002
m02labl07	Left lobe shaved	12.85	00:12:51	6.33	74.97	73.11	78.49	76.4	0.973372	0.97519	1.00187
m02labl07	Left lobe shaved	15.9833	00:15:59	5.41	73.17	67.03	78.49	76.4	0.973372	0.916086	0.941146
m02labl07	Left lobe shaved	18.0333	00:18:02	-0.73	73.98	69.05	78.49	76.4	0.973372	0.93336	0.958893
m02labl07	Left lobe shaved	24.3167	00:24:19	5.72	73.5	71.59	78.49	76.4	0.973372	0.974014	1.00066
m02labl06	Left lobe shaved	0.133333	00:00:08	-1.78	76.66	73.57	78.43	76.55	0.97603	0.959692	0.983261
m02labl06	Left lobe shaved	5.53333	00:05:32	10.93	76.3	71.01	78.43	76.55	0.97603	0.930668	0.953525
m02labl06	Left lobe shaved	7.5	00:07:30	4.55	76.4	67.27	78.43	76.55	0.97603	0.880497	0.902122
m02labl06	Left lobe shaved	10.4667	00:10:28	4.9	75.45	68.96	78.43	76.55	0.97603	0.913983	0.936429
m02labl06	Left lobe shaved	12.5833	00:12:35	1.66	75.82	69.66	78.43	76.55	0.97603	0.918755	0.941319
m02labl06	Left lobe shaved	16.5	00:16:30	8.34	76.69	74.33	78.43	76.55	0.97603	0.969227	0.99303
m02labl06	Left lobe shaved	17.5	00:17:30	10.45	75.43	73.33	78.43	76.55	0.97603	0.97216	0.996035
m02labl06	Left lobe shaved	21	00:21:00	9.7	76.69	71.59	78.43	76.55	0.97603	0.933499	0.956424
m02labl06	Left lobe shaved	22.4	00:22:24	12.56	76.69	71.06	78.43	76.55	0.97603	0.926588	0.949344
m02labl06	Left lobe shaved	26.0167	00:26:01	8.27	76.9	70.58	78.43	76.55	0.97603	0.917815	0.940356
02labl08	Left lobe shaved	0.2	00:00:12	12.03	52.01	48.3	54.42	52.63	0.967108	0.928668	0.960252
02labl08	Left lobe shaved	2.95	00:02:57	27.28	53.34	50.09	54.42	52.63	0.967108	0.93907	0.971009
02labl08	Left lobe shaved	6.15	00:06:09	30.87	52.15	50.12	54.42	52.63	0.967108	0.961074	0.993761
02labl08	Left lobe shaved	7.5	00:07:30	31.67	51.66	47.13	54.42	52.63	0.967108	0.912311	0.94334
02labl08	Left lobe shaved	10.8667	00:10:52	37.81	51.48	41.59	54.42	52.63	0.967108	0.807887	0.835364
02labl08	Left lobe shaved	14.0667	00:14:04	41.47	49.09	40.46	54.42	52.63	0.967108	0.8242	0.852232
m02labl03	Left lobe shaved	2.51667	00:02:31	1.68	53.6	51.4	54.2	53.34	0.984133	0.958955	0.974416
m02labl03	Left lobe shaved	5	00:05:00	-4.89	52.35	47.01	54.2	53.34	0.984133	0.897994	0.912473
m02labl03	Left lobe shaved	7.88333	00:07:53	-0.82	52.77	47.68	54.2	53.34	0.984133	0.903544	0.918112
m02labl03	Left lobe shaved	10	00:10:00	1.14	51.66	49.52	54.2	53.34	0.984133	0.958575	0.97403
m02labl03	Left lobe shaved	12.5	00:12:30	3.08	52.8	50.33	54.2	53.34	0.984133	0.95322	0.968588
m02labl03	Left lobe shaved	15.25	00:15:15	0.62	53.81	52.35	54.2	53.34	0.984133	0.972867	0.988553
222glabl01	Left lobe shaved	0.116667	00:00:07	9.8	42.49	37.2	44.94	43.19	0.961059	0.8755	0.910974
222glabl01	Left lobe shaved	18.05	00:18:03	3.45	41.59	38.33	44.94	43.19	0.961059	0.921616	0.958958
222glabl01	Left lobe shaved	21.4333	00:21:26	4.29	40.46	33.94	44.94	43.19	0.961059	0.838853	0.872842
02labl12	Left lobe shaved	0.25	00:00:15	8.43	82.01	68.59	83.73	76.06	0.908396	0.836361	0.920701
02labl12	Left lobe shaved	2.5	00:02:30	2.69	81.27	54.04	83.73	76.06	0.908396	0.664944	0.731998
02labl12	Left lobe shaved	5	00:05:00	5.35	80.99	56.85	83.73	76.06	0.908396	0.701939	0.772723
02labl12	Left lobe shaved	7.5	00:07:30	5.23	81.54	54.04	83.73	76.06	0.908396	0.662742	0.729574
02labl12	Left lobe shaved	10	00:10:00	8.44	80.71	51.66	83.73	76.06	0.908396	0.640069	0.704615
02labl12	Left lobe shaved	12.5	00:12:30	14.32	81.54	48.27	83.73	76.06	0.908396	0.591979	0.651675
02labl12	Left lobe shaved	15	00:15:00	8.02	82.1	46.86	83.73	76.06	0.908396	0.570767	0.628324

## Sheet: Raw measurements genitalia
ID	Treatment	Length left lobe (pixel)	Length right lobe (pixel)	Length left spine (pixel)	Length right spine (pixel)	Width epandrium (pixel)	Height epandrium (pixel)	Length tibia (pixel)	Length 1st tarsus segment (pixel)	Length 2nd tarsus segment (pixel)	Length 3rd tarsus segment (pixel)	Length 4th tarsus segment (pixel)	Length 5th tarsus segment (pixel)	Length scalebar genitalia, corresponding to 200 µm (pixel)	Length scalebar leg, corresponding to 200 µm (pixel)	Length left lobe (µm)	Length right lobe (µm)	Length left spine (µm)	Length right spine (µm)	Width epandrium (µm)	Height epandrium (µm)	Length tibia (µm)	Length tarsus (µm)
m02ctrl02	Unmodified	257.29	192.28	93.61	63.38	379.77	382.6	494.49	197.59	120.1	83.53	68.6	84.86	290	197	177.441	132.607	64.5586	43.7103	261.91	263.862	502.02	563.127
m222gctrl04	Unmodified	284.41	164.47	88.77	75.18	440.39	383.51	522.92	208.81	115.75	81.84	70.18	84.97	290	197	196.145	113.428	61.2207	51.8483	303.717	264.49	530.883	570.102
m02ctrl04	Unmodified	255	194.64	92.7	78.39	424.38	381.47	470.21	207.07	121.66	82.49	71.59	80.62	290	197	175.862	134.234	63.931	54.0621	292.676	263.083	477.371	572.01
m222gctrl07	Unmodified	281.73	190.31	89.02	74.53	431.54	373.07	528.83	211.57	116.39	75.58	70.21	81.39	290	197	194.297	131.248	61.3931	51.4	297.614	257.29	536.883	563.594
m222gctrl05	Unmodified	237.6	172.42	99.69	72.01	396.68	365.98	518.35	182.39	116.97	76.55	58.9	75.17	290	197	163.862	118.91	68.7517	49.6621	273.572	252.4	526.244	517.746
m02ctrl14	Unmodified	250.14	191.64	87.98	77.32	420.48	359.58	529.09	196.49	121.08	79.63	65.44	86.59	290	197	172.51	132.166	60.6759	53.3241	289.986	247.986	537.147	557.594
m02ctrl11	Unmodified	250.91	190.52	83.55	76.58	414.64	370	521.43	197	118.09	79.06	68.26	82.76	290	197	173.041	131.393	57.6207	52.8138	285.959	255.172	529.371	553.472
m02ctrl06	Unmodified	289.08	200.69	87.24	82.54	430.91	364.44	482.82	171.01	108.9	71.59	61.72	75.47	290	197	199.366	138.407	60.1655	56.9241	297.179	251.338	490.173	496.132
m02ctrl01	Unmodified	298.57	198.59	93.24	84.53	410.81	372.71	506.08	219.86	113.85	71.84	66.85	74.67	290	197	205.91	136.959	64.3034	58.2966	283.317	257.041	513.787	555.401
m02ctrl03	Unmodified	253.43	197.12	82.87	75.17	458.84	333.64	517.93	192.21	115.75	83.6	65.05	88.62	290	197	174.779	135.945	57.1517	51.8414	316.441	230.097	525.817	553.533
m02ctrl05	Unmodified	287.15	195.56	88.6	72.78	394.27	366.08	494.96	191.38	109.57	73.01	63.13	79.56	290	197	198.034	134.869	61.1034	50.1931	271.91	252.469	502.497	524.518
m02ctrl07	Unmodified	270.31	197.61	94.81	NA	427.79	369.13	507.28	197.31	115.32	76.06	76.4	82.81	290	197	186.421	136.283	65.3862		295.028	254.572	515.005	556.244
m02ctrl12	Unmodified	271.01	185.91	87.24	81.3	469.71	363.07	500	196.76	120.93	80.1	68.18	85.99	290	197	186.903	128.214	60.1655	56.069	323.938	250.393	507.614	560.365
m222gctrl08	Unmodified	263.04	156.54	82.76	76.48	382.55	368.56	502.52	193.3	118.19	83.23	65.8	83.82	290	197	181.407	107.959	57.0759	52.7448	263.828	254.179	510.173	552.629
m222gctrl03	Unmodified	NA	NA	NA	NA	NA	NA	535.7	197.31	120.81	75.64	67.54	82.46	290	197							543.858	552.041
m02ctrl15	Unmodified	285.7	201.47	94.07	77.23	423.12	369.98	523.97	202	116.81	85.59	64.33	84.77	290	197	197.034	138.945	64.8759	53.2621	291.807	255.159	531.949	561.929
m02lcut13	Left lobe cut off	118.6	185.33	89.14	72.72	386.73	349.96	482.37	200.03	116.81	76.61	67.21	82.04	290	197	81.7931	127.814	61.4759	50.1517	266.71	241.352	489.716	550.964
m02lcut07	Left lobe cut off	206.23	203.42	97.08	79.91	392.69	363.64	487.71	206.89	115.43	74.33	60.9	77.67	290	197	142.228	140.29	66.9517	55.1103	270.821	250.786	495.137	543.371
m02lcut09	Left lobe cut off	242.1	200.12	83.45	69.58	395.6	354.61	503.15	193.23	107.47	78.31	63.91	83.67	290	197	166.966	138.014	57.5517	47.9862	272.828	244.559	510.812	534.609
m222glcut08	Left lobe cut off	211.34	198.13	95.04	75.21	448.44	368.82	519.06	197.37	119.08	82.97	67.23	83.76	290	197	145.752	136.641	65.5448	51.869	309.269	254.359	526.964	558.792
m222glcut09	Left lobe cut off	59.81	184.55	83.19	77.16	391.29	380.06	480.67	177.65	98.35	65.95	59.51	70.94	290	197	41.2483	127.276	57.3724	53.2138	269.855	262.11	487.99	479.594
m222glcut05	Left lobe cut off	194.34	186.13	95.86	79.32	399.65	380.01	528.77	211.59	121.59	81.71	64.9	82.88	290	197	134.028	128.366	66.1103	54.7034	275.621	262.076	536.822	571.239
m02lcut14	Left lobe cut off	184.91	187.49	78.31	77.9	393.85	350.63	499.97	197.7	117.18	76.12	70.04	83.6	290	197	127.524	129.303	54.0069	53.7241	271.621	241.814	507.584	552.934
m02lcut06	Left lobe cut off	176.6	183.77	88.6	72.95	417.13	380.17	516.11	200.66	113.46	75.13	65.51	80.06	290	197	121.793	126.738	61.1034	50.3103	287.676	262.186	523.97	542.964
m02lcut11	Left lobe cut off	217.19	188.32	92.48	71.31	398.12	380.53	522.34	210.64	126.92	77.37	70.18	86.58	290	197	149.786	129.876	63.7793	49.1793	274.566	262.434	530.294	580.396
m02lcut16	Left lobe cut off	197.87	181.54	100.62	86.28	422.52	364.26	513.88	201.53	112.38	84.01	70.83	83.93	290	197	136.462	125.2	69.3931	59.5034	291.393	251.214	521.706	561.096
m02lcut08	Left lobe cut off	167.31	170.06	90.8	78	399.91	378.41	524.87	194.13	114.44	79.63	67.08	77.62	290	197	115.386	117.283	62.6207	53.7931	275.8	260.972	532.863	541.015
m02lcut04	Left lobe cut off	173.42	182.5	94.75	82.3	412.82	372	521.82	204.47	120.37	80.66	73.01	81.54	290	197	119.6	125.862	65.3448	56.7586	284.703	256.552	529.766	568.579
m02lcut02	Left lobe cut off	195.09	195.44	85.8	78.26	427.22	386.59	547.93	214.35	125	88.48	70.94	82.38	290	197	134.545	134.786	59.1724	53.9724	294.634	266.614	556.274	590
m02lcut10	Left lobe cut off	93.09	203.3	97.02	77.42	410.31	365.41	478.08	199.18	120.84	79.03	59.14	81.6	290	197	64.2	140.207	66.9103	53.3931	282.972	252.007	485.36	548.01
m222glcut03	Left lobe cut off	183.31	198.74	91.71	82.28	397.46	343.27	438.46	188.56	116.71	78.16	62.03	82.71	290	197	126.421	137.062	63.2483	56.7448	274.11	236.738	445.137	536.213
m222glcut04	Left lobe cut off	126.5	183.93	90.21	77.65	411.73	371.29	519.74	188.9	119.82	76.03	69.2	77.79	290	197	87.2414	126.848	62.2138	53.5517	283.952	256.062	527.655	539.838
m02lcut01	Left lobe cut off	153.81	184.57	97.25	NA	416.57	377.33	501.08	201.26	119.37	81.39	70.03	87.28	290	197	106.076	127.29	67.069		287.29	260.228	508.711	567.848
m02lcut12	Left lobe cut off	96.03	188.48	93.15	73.55	434.77	358.6	521.43	195.01	115.07	77.32	70.03	88.81	290	197	66.2276	129.986	64.2414	50.7241	299.841	247.31	529.371	554.558
m02lcut15	Left lobe cut off	116.11	177.26	92.01	77.1	418.72	356.46	494.42	199.15	121.71	78.16	63.01	84.17	290	197	80.0759	122.248	63.4552	53.1724	288.772	245.834	501.949	554.518
m222glcut01	Left lobe cut off	119.42	189.21	85.8	65.3	NA	NA	NA	NA	NA	NA	NA	NA	290	197	82.3586	130.49	59.1724	45.0345
02labl14	Left lobe shaved	264.8	180.01	100.17	74.17	392.57	383.82	516.44	213.56	105.44	80.41	71.43	77.1	290	197	182.621	124.145	69.0828	51.1517	270.738	264.703	524.305	556.284
m02labl13	Left lobe shaved	289.5	198.98	86.65	64.4	416.29	388.21	499.46	203.25	122	81.1	61.52	85.7	290	197	199.655	137.228	59.7586	44.4138	287.097	267.731	507.066	562
m222glabl02	Left lobe shaved	232.13	157.8	74.22	82.37	401.87	360	487.91	182.21	120.21	69.86	58.25	82.73	290	197	160.09	108.828	51.1862	56.8069	277.152	248.276	495.34	521.076
m02labl12	Left lobe shaved	285.11	191.84	90.38	76.94	428.58	372.38	495.07	197.67	116.07	87.36	59.48	75	290	197	196.628	132.303	62.331	53.0621	295.572	256.814	502.609	543.736
m02labl10	Left lobe shaved	279.2	198.04	103.47	79.81	416.65	363.92	486.1	199.04	120.84	81.02	64.56	75.24	290	197	192.552	136.579	71.3586	55.0414	287.345	250.979	493.503	548.934
m02labl08	Left lobe shaved	278.96	187.62	85.91	64.88	444.18	361.01	536.06	199.11	124.72	84.72	67.19	77.23	290	197	192.386	129.393	59.2483	44.7448	306.331	248.972	544.223	561.391
m02labl11	Left lobe shaved	289.89	185.32	85.88	76.49	526.69	339.43	505.1	195.35	113.18	87.82	65.12	75.89	290	197	199.924	127.807	59.2276	52.7517	363.234	234.09	512.792	545.543
m02labl09	Left lobe shaved	278.93	195.04	89.87	NA	411.67	378.83	532	196.13	124.78	NA	NA	NA	290	197	192.366	134.51	61.9793		283.91	261.262	540.102
02labl15	Left lobe shaved	256.47	190.97	102.55	72.47	416.48	370.84	533.13	201.32	114.21	83.63	69.64	92.54	290	197	176.876	131.703	70.7241	49.9793	287.228	255.752	541.249	569.888
m02labl02	Left lobe shaved	283.18	186	84.65	65.8	427.38	355.58	517.35	204.56	NA	NA	NA	NA	290	197	195.297	128.276	58.3793	45.3793	294.745	245.228	525.228
m02labl07	Left lobe shaved	281.77	198.88	89.89	78.1	419	362.42	533.81	210.57	112.93	81.84	73.01	81.84	290	197	194.324	137.159	61.9931	53.8621	288.966	249.945	541.939	568.721
m02labl06	Left lobe shaved	277.63	193	85.7	76.54	420.37	367.42	512.71	204.07	117	81.93	73.5	81.05	290	197	191.469	133.103	59.1034	52.7862	289.91	253.393	520.518	566.041
02labl08	Left lobe shaved	206.37	123.32	46.69	80.62	397.22	354.81	459.8	186	117.71	77.88	67.07	81.15	290	197	142.324	85.0483	32.2	55.6	273.945	244.697	466.802	537.878
m02labl03	Left lobe shaved	271.67	195.58	96.34	73.59	409.1	369.03	510.81	201.7	119.27	80.08	71.03	80.6	290	197	187.359	134.883	66.4414	50.7517	282.138	254.503	518.589	561.096
222glabl01	Left lobe shaved	297.84	169.85	90.05	72.42	403.27	384.55	492	198.01	128.71	72.47	67.27	86.45	290	197	205.407	117.138	62.1034	49.9448	278.117	265.207	499.492	561.33
02labl12	Left lobe shaved	266.33	173.77	78.64	62.27	402.24	341.09	476.11	194.28	112.36	76.06	68.6	75.66	290	197	183.676	119.841	54.2345	42.9448	277.407	235.234	483.36	534.985
02labl10	Left lobe shaved	274.07	200.12	93.09	74.24	440.96	351.24	537.25	195.63	122.2	84.31	67.18	79.51	290	197	189.014	138.014	64.2	51.2	304.11	242.234	545.431	557.188
m02labl04	Left lobe shaved	288.01	204.02	83.49	70.6	426.43	357.74	522.27	208.89	123.71	74.63	77.67	85.88	290	197	198.628	140.703	57.5793	48.6897	294.09	246.717	530.223	579.472
m222glabl03	Left lobe shaved	262.46	166.54	91.3	75.6	388.86	364.3	513.8	185.15	108	70.43	62.65	81.6	290	197	181.007	114.855	62.9655	52.1379	268.179	251.241	521.624	515.563
