# Supplementary material for: Drosophila pachea asymmetric lobes are part of a grasping device and stabilize one-sided mating
Source: BMC Evol Biol. 2016 Sep 1;16(1):176. doi: 10.1186/s12862-016-0747-4 (PMC5009675; doi:10.1186/s12862-016-0747-4)
Supplement: Additional file 2: — Measurements of mating behaviour. (XLSX 18 kb) [file 12862_2016_747_MOESM2_ESM.xlsx]

## Sheet: All treatments
ID	Treatment	Duration of mating (min)	Number of unsuccessful attempts before mating	Time before wingflicking starts (min)	Duration of courtship	Duration of mating without female resistance (min)	Remaining duration of mating after female starts resisting (min)	Length left lobe (µm)	Length right lobe (µm)	Length left spine (µm)	Length right spine (µm)	Width epandrium (µm)	Height epandrium (µm)	Length tibia (µm)	Length tarsus (µm)	Ratio lobe lengths	Ratio spine lengths	Sum length lobes (µm)	Sum length spines (µm)	Mean tilting index at 10-15 min	Mean mating angle at 10-15 min (degree)	Mean tilting index at 20-25 min	Mean mating angle at 20-25 min (degree)
m02ctrl02	Unmodified	29.4833	0	34.9667	1.48333	16.0167	13.4667	177.441	132.607	64.5586	43.7103	261.91	263.862	502.02	563.127	1.3381	310.048	1.47696	108.269	4.48	21.46	0.936196	0.861978
m222gctrl04	Unmodified	28.2833	0	2.01667	19.4167	14.0667	14.2167	196.145	113.428	61.2207	51.8483	303.717	264.49	530.883	570.102	1.72925	309.572	1.18077	113.069	6.305	10.29	0.939717	0.929887
m02ctrl04	Unmodified	28.8333	0	18.8167	1	NA	NA	175.862	134.234	63.931	54.0621	292.676	263.083	477.371	572.01	1.31011	310.097	1.18255	117.993	6.52	-2.66	0.954186	0.982058
m222gctrl07	Unmodified	26.4667	0	0.8	17.1833	11.1333	15.3333	194.297	131.248	61.3931	51.4	297.614	257.29	536.883	563.594	1.48037	325.545	1.19442	112.793	3.21667	8.70667	0.989639	0.973517
m222gctrl05	Unmodified	31.4333	0	46.6333	0.266667	7.41667	24.0167	163.862	118.91	68.7517	49.6621	273.572	252.4	526.244	517.746	1.37803	282.772	1.38439	118.414	4.085	-3.215	0.987549	0.989632
m02ctrl14	Unmodified	30.2667	0	5.46667	8.03333	26.6667	3.6	172.51	132.166	60.6759	53.3241	289.986	247.986	537.147	557.594	1.30526	304.676	1.13787	114	10.0667	13.58	0.989837	0.968405
m02ctrl11	Unmodified	7.26667	0	3.28333	7.3	NA	NA	173.041	131.393	57.6207	52.8138	285.959	255.172	529.371	553.472	1.31697	304.434	1.09102	110.434	NA	NA	NA	NA
m02ctrl06	Unmodified	26.2167	0	1.88333	8.15	12.9667	13.25	199.366	138.407	60.1655	56.9241	297.179	251.338	490.173	496.132	1.44043	337.772	1.05694	117.09	10.78	12.35	0.899571	0.95066
m02ctrl01	Unmodified	27.4333	0	1.05	9.55	12.6667	14.7667	205.91	136.959	64.3034	58.2966	283.317	257.041	513.787	555.401	1.50345	342.869	1.10304	122.6	7.31	11.9433	0.99562	0.99922
m02ctrl03	Unmodified	27.2833	0	4.5	10.8833	11.3833	15.9	174.779	135.945	57.1517	51.8414	316.441	230.097	525.817	553.533	1.28566	310.724	1.10243	108.993	12.18	NA	0.991275	NA
m02ctrl05	Unmodified	32.9833	0	9.45	1.91667	32.95	0.0333333	198.034	134.869	61.1034	50.1931	271.91	252.469	502.497	524.518	1.46835	332.903	1.21737	111.297	NA	9.19	NA	1.00201
m02ctrl07	Unmodified	25.6833	0	1.91667	14.3	24.6	1.08333	186.421	136.283	65.3862	NA	295.028	254.572	515.005	556.244	1.3679	322.703	NA	NA	NA	7.44667	NA	0.960645
m02ctrl12	Unmodified	19.0167	0	13.3167	1.88333	7.9	11.1167	186.903	128.214	60.1655	56.069	323.938	250.393	507.614	560.365	1.45775	315.117	1.07306	116.234	1.05333	NA	0.964473	NA
m222gctrl08	Unmodified	36.6833	0	1.83333	29.1833	25.7833	10.9	181.407	107.959	57.0759	52.7448	263.828	254.179	510.173	552.629	1.68034	289.366	1.08211	109.821	0.786667	NA	0.888962	NA
m222gctrl03	Unmodified	34.2167	0	4.56667	18.7167	23.9333	10.2833	NA	NA	NA	NA	NA	NA	543.858	552.041	NA	NA	NA	NA	5.93333	NA	0.981403	NA
m02ctrl15	Unmodified	30.5667	0	7.5	4.95	13.0333	17.5333	197.034	138.945	64.8759	53.2621	291.807	255.159	531.949	561.929	1.41808	335.979	1.21805	118.138	NA	NA	NA	NA
m02lcut13	Left lobe cut off	31.6167	0	1.05	6.11667	12	19.6167	81.7931	127.814	61.4759	50.1517	266.71	241.352	489.716	550.964	0.63994	1.2258	209.607	111.628	0.762078	4.905	NA	NA
m02lcut07	Left lobe cut off	30.15	0	2.68333	47.3	14.5	15.65	142.228	140.29	66.9517	55.1103	270.821	250.786	495.137	543.371	1.01381	1.21487	282.517	122.062	0.788024	-16.57	NA	NA
m02lcut09	Left lobe cut off	34.3167	1	2.15	56.7167	14.7667	19.55	166.966	138.014	57.5517	47.9862	272.828	244.559	510.812	534.609	1.20977	1.19934	304.979	105.538	0.91397	12.0833	0.919342	20.565
m222glcut08	Left lobe cut off	33.8333	0	7.88333	46.1167	23.1	10.7333	145.752	136.641	65.5448	51.869	309.269	254.359	526.964	558.792	1.06667	1.26366	282.393	117.414	0.977757	13.7367	0.991797	12.1933
m222glcut09	Left lobe cut off	25.5833	0	4.55	16.85	13.7833	11.8	41.2483	127.276	57.3724	53.2138	269.855	262.11	487.99	479.594	0.324086	1.07815	168.524	110.586	0.936143	-6.60333	0.973079	-10.0833
m222glcut05	Left lobe cut off	9.73333	0	8.8	1.9	9.65	0.0833333	134.028	128.366	66.1103	54.7034	275.621	262.076	536.822	571.239	1.04411	1.20852	262.393	120.814	NA	NA	NA	NA
m02lcut14	Left lobe cut off	26.5833	0	2.26667	11.5333	12.1333	14.45	127.524	129.303	54.0069	53.7241	271.621	241.814	507.584	552.934	0.986239	1.00526	256.828	107.731	0.913659	-7.57	0.961651	-2.14
m02lcut06	Left lobe cut off	28.75	0	6.25	0.433333	9.88333	18.8667	121.793	126.738	61.1034	50.3103	287.676	262.186	523.97	542.964	0.960984	1.21453	248.531	111.414	0.831504	-10.195	0.864992	4.23
m02lcut11	Left lobe cut off	22.6833	0	8.86667	5.5	15.2833	7.4	149.786	129.876	63.7793	49.1793	274.566	262.434	530.294	580.396	1.1533	1.29687	279.662	112.959	NA	NA	0.93066	10.41
m02lcut16	Left lobe cut off	30.6333	0	1.71667	7.03333	12.8	17.8333	136.462	125.2	69.3931	59.5034	291.393	251.214	521.706	561.096	1.08995	1.1662	261.662	128.897	0.921429	9.4	NA	NA
m02lcut08	Left lobe cut off	37	0	0.6	10.2333	8.31667	28.6833	115.386	117.283	62.6207	53.7931	275.8	260.972	532.863	541.015	0.983829	1.1641	232.669	116.414	0.963947	3.845	0.936061	-5.55
m02lcut04	Left lobe cut off	26.5667	0	4.7	8.96667	14.6833	11.8833	119.6	125.862	65.3448	56.7586	284.703	256.552	529.766	568.579	0.950247	1.15128	245.462	122.103	0.838693	0.76	0.907303	-10.11
m02lcut02	Left lobe cut off	21.3667	1	42	9.11667	18.4167	2.95	134.545	134.786	59.1724	53.9724	294.634	266.614	556.274	590	0.998209	1.09635	269.331	113.145	0.886842	-7.145	0.836588	5.77
m02lcut10	Left lobe cut off	23.5	0	1.93333	2.86667	21.55	1.95	64.2	140.207	66.9103	53.3931	282.972	252.007	485.36	548.01	0.457895	1.25316	204.407	120.303	0.820595	-20.435	0.802037	-10.71
m222glcut03	Left lobe cut off	32.2667	0	NA	NA	NA	NA	126.421	137.062	63.2483	56.7448	274.11	236.738	445.137	536.213	0.922361	1.11461	263.483	119.993	NA	NA	NA	NA
m222glcut04	Left lobe cut off	24.45	0	2.43333	6.85	NA	NA	87.2414	126.848	62.2138	53.5517	283.952	256.062	527.655	539.838	0.687762	1.16175	214.09	115.766	NA	NA	NA	NA
m02lcut01	Left lobe cut off	30.0333	0	2.95	87.2167	NA	NA	106.076	127.29	67.069	NA	287.29	260.228	508.711	567.848	0.833342	NA	233.366	NA	NA	NA	NA	NA
m02lcut12	Left lobe cut off	NA	5	0.566667	NA	NA	NA	66.2276	129.986	64.2414	50.7241	299.841	247.31	529.371	554.558	0.509497	1.26649	196.214	114.966	NA	NA	NA	NA
m02lcut15	Left lobe cut off	NA	NA	NA	NA	NA	NA	80.0759	122.248	63.4552	53.1724	288.772	245.834	501.949	554.518	0.655027	1.19339	202.324	116.628	NA	NA	NA	NA
m222glcut01	Left lobe cut off	NA	NA	NA	NA	NA	NA	82.3586	130.49	59.1724	45.0345	NA	NA	NA	NA	0.631151	1.31394	212.848	104.207	NA	NA	NA	NA
02labl14	Left lobe hairs ablated	24.3167	0	20.6167	13.3	21.4167	2.9	182.621	124.145	69.0828	51.1517	270.738	264.703	524.305	556.284	1.47103	1.35055	306.766	120.234	0.988681	24.82	1	24.1533
m02labl13	Left lobe hairs ablated	26.1	0	4.1	4.75	15.4833	10.6167	199.655	137.228	59.7586	44.4138	287.097	267.731	507.066	562	1.45492	1.3455	336.883	104.172	0.914925	-3.30333	0.957594	10.38
m222glabl02	Left lobe hairs ablated	29.45	0	13.4833	1.83333	13.8	15.65	160.09	108.828	51.1862	56.8069	277.152	248.276	495.34	521.076	1.47104	0.901056	268.917	107.993	0.98781	3.2	0.942659	-3.08
m02labl12	Left lobe hairs ablated	27.5333	1	0.833333	11.15	NA	NA	196.628	132.303	62.331	53.0621	295.572	256.814	502.609	543.736	1.48619	1.17468	328.931	115.393	0.992911	4.76	0.985372	7.51
m02labl10	Left lobe hairs ablated	22.9333	0	2.06667	10.9	13.2167	9.71667	192.552	136.579	71.3586	55.0414	287.345	250.979	493.503	548.934	1.40982	1.29645	329.131	126.4	0.905711	10.385	NA	NA
m02labl08	Left lobe hairs ablated	28.0667	0	3.36667	7.16667	13.0667	15	192.386	129.393	59.2483	44.7448	306.331	248.972	544.223	561.391	1.48684	1.32414	321.779	103.993	0.797796	16.445	0.96248	10.84
m02labl11	Left lobe hairs ablated	21.35	0	5.93333	21.4833	13.6167	7.73333	199.924	127.807	59.2276	52.7517	363.234	234.09	512.792	545.543	1.56427	1.12276	327.731	111.979	0.923141	-4.25	NA	NA
m02labl09	Left lobe hairs ablated	33.8	0	1.41667	8.56667	10.0833	23.7167	192.366	134.51	61.9793	NA	283.91	261.262	540.102	NA	1.43012	NA	326.876	NA	0.960878	0.98	NA	NA
02labl15	Left lobe hairs ablated	17.4	0	61.8167	0.25	NA	NA	176.876	131.703	70.7241	49.9793	287.228	255.752	541.249	569.888	1.34299	1.41507	308.579	120.703	0.836888	9.54	NA	NA
m02labl02	Left lobe hairs ablated	32.9	0	2.15	20.0667	4.51667	28.3833	195.297	128.276	58.3793	45.3793	294.745	245.228	525.228	NA	1.52247	1.28647	323.572	103.759	NA	NA	0.984061	3.45
m02labl07	Left lobe hairs ablated	30.9833	0	8.23333	18.2833	10.6333	20.35	194.324	137.159	61.9931	53.8621	288.966	249.945	541.939	568.721	1.41678	1.15096	331.483	115.855	1	6.33	1	5.72
m02labl06	Left lobe hairs ablated	29.5833	0	0.7	9.75	10.5333	19.05	191.469	133.103	59.1034	52.7862	289.91	253.393	520.518	566.041	1.4385	1.11968	324.572	111.89	0.938874	3.28	0.952884	11.13
02labl08	Left lobe hairs ablated	14.8167	0	5.88333	69.55	13.8167	1	142.324	85.0483	32.2	55.6	273.945	244.697	466.802	537.878	1.67345	0.579137	227.372	87.8	0.843798	39.64	NA	NA
m02labl03	Left lobe hairs ablated	29.5833	0	5.2	25.0667	13.9	15.6833	187.359	134.883	66.4414	50.7517	282.138	254.503	518.589	561.096	1.38905	1.30915	322.241	117.193	0.971309	2.11	NA	NA
222glabl01	Left lobe hairs ablated	21.9833	0	21.45	118.567	NA	NA	205.407	117.138	62.1034	49.9448	278.117	265.207	499.492	561.33	1.75355	1.24344	322.545	112.048	NA	NA	0.872842	4.29
02labl12	Left lobe hairs ablated	23.1833	0	1.61667	15.7667	18.05	5.13333	183.676	119.841	54.2345	42.9448	277.407	235.234	483.36	534.985	1.53266	1.26289	303.517	97.1793	0.661538	10.26	NA	NA
02labl10	Left lobe hairs ablated	18.65	0	3.5	29.8833	NA	NA	189.014	138.014	64.2	51.2	304.11	242.234	545.431	557.188	1.36953	1.25391	327.028	115.4	NA	NA	NA	NA
m02labl04	Left lobe hairs ablated	25.85	1	1.5	85.45	16.3333	9.51667	198.628	140.703	57.5793	48.6897	294.09	246.717	530.223	579.472	1.41168	1.18258	339.331	106.269	NA	NA	NA	NA
m222glabl03	Left lobe hairs ablated	NA	NA	NA	NA	NA	NA	181.007	114.855	62.9655	52.1379	268.179	251.241	521.624	515.563	1.57596	1.20767	295.862	115.103	NA	NA	NA	NA
