# Supplementary material for: Drosophila pachea asymmetric lobes are part of a grasping device and stabilize one-sided mating
Source: BMC Evol Biol. 2016 Sep 1;16(1):176. doi: 10.1186/s12862-016-0747-4 (PMC5009675; doi:10.1186/s12862-016-0747-4)
Supplement: Additional file 3: — Measurements of SEM analysis. (XLSX 11 kb) [file 12862_2016_747_MOESM3_ESM.xlsx]

## Sheet: oviscapt-twist_genital-complex
ID	Treatment	Oviscape plates twisted clockwise?	Female's split sternite spread open?	Angle between male and female		Stock	Aberrant lobe placement compared to stereotypical wildtype
02wt04	wildtype	yes	yes	3.64		S1698.02	no
02wt05	wildtype	yes	yes	15.27		S1698.03	no
02wt06	wildtype	yes	yes	9.42		S1698.04	no
02wt07	wildtype	yes	yes	-0.53		S1698.05	no
02wt16	wildtype	yes	yes	5.74		S1698.06	no
02wt17	wildtype	yes	yes	3.66		S1698.07	no
02wt18	wildtype	yes	yes	8.43		S1698.08	no
02wt19	wildtype	yes	yes	11.96		S1698.09	no
02wt20	wildtype	yes	yes	4.76		S1698.10	no
02wt21	wildtype	yes	yes	3.9		S1698.11	no
02wt22	wildtype	yes	yes	9.04		S1698.12	no
02wt23	wildtype	yes	yes	3.37		S1698.13	no
222gwt03	wildtype	yes	yes	6.59		S222g	no
222gwt04	wildtype	yes	yes	0		S222g	no
02mut02	mutant	yes	no	13.72		S1698.13	left
02mut05	mutant	?	no	15.88		S1698.14	left
02mut06	mutant	yes	yes	10.48		S1698.15	no
02mut08	mutant	yes	?	9.48		S1698.16	no
02mut09	mutant	yes	no	23.56		S1698.17	left
02mut10	mutant	?	?	-4.41		S1698.18	no
02mut11	mutant	yes	no	17.29		S1698.19	left
02mut12	mutant	?	no	25.08		S1698.20	left
02mut13	mutant	yes	yes	5.8		S1698.21	no
222gmut01	mutant	yes	no	32.59		S222g	left
222gmut02	mutant	?	yes	5.74		S222g	no
222gmut03	mutant	?	?	-8.34		S222g	both
222gmut06	mutant	?	no	9.82		S222g	left
222gmut08	mutant	yes	no	10.24		S222g	right
222gmut11	mutant	?	yes	5.27		S222g	right
222gmut14	mutant	yes	yes	-15.83		S222g	right
02lcut04	left lobe cut	?	no	17.62		S1698.21	left
02lcut06	left lobe cut	yes	yes	8.55		S1698.22	no
02lcut07	left lobe cut	yes	no	44.1		S1698.23	left
02lcut09	left lobe cut	?	no	17.09		S1698.24	left
02lcut10	left lobe cut	?	no	15.27		S1698.25	left
222glcut01	left lobe cut	yes	no	18.43		S222g	left
222glcut02	left lobe cut	?	no	10.97		S222g	left
222glcut06	left lobe cut	yes	yes	13.14		S222g	left
222glcut07	left lobe cut	?	no	18.98		S222g	both
222glcut08	left lobe cut	?	yes	17.39		S222g	right
222glcut10	left lobe cut	yes	yes	17.02		S222g	no
222glcut11	left lobe cut	?	yes	4.6		S222g	right
222glcut13	left lobe cut	yes	no	29.18		S222g	left
02lcut02	left lobe cut	yes	yes	1.12		S1698.25	no
02labl01	left lobe shaved	yes	yes	2.03		S1698.26	no
02labl03	left lobe shaved	yes	yes	3.57		S1698.27	no
02labl06	left lobe shaved	?	no	31.57		S1698.28	left
02labl07	left lobe shaved	yes	yes	5.55		S1698.29	no
02rcut01	right lobe cut	yes	yes	-4.25		S1698.30	no
02rcut03	right lobe cut	yes	yes	6.85		S1698.31	no
02rcut04	right lobe cut	yes	yes	11.27		S1698.32	right
02rcut07	right lobe cut	?	yes	1.88		S1698.33	no
222grcut01	right lobe cut	yes	yes	12.77		S222g	right
222grcut02	right lobe cut	yes	yes	7.88		S222g	no
222grcut03	right lobe cut	yes	yes	6.49		S222g	right
222grcut04	right lobe cut	yes	yes	13.83		S222g	right
222grcut07	right lobe cut	yes	yes	4.85		S222g	no
222grcut09	right lobe cut	?	no	-50.05		S222g	both
02rabl01	right lobe shaved	yes	yes	-3		S1698.33	no
02rabl03	right lobe shaved	yes	no	33.38		S1698.34	both
222grabl01	right lobe shaved	yes	no	10.79		S222g	right
222grabl02	right lobe shaved	yes	no	5.32		S222g	right
222grabl03	right lobe shaved	yes	yes	3.9		S222g	right
222grabl08	right lobe shaved	yes	yes	-9.69		S222g	no
222grabl09	right lobe shaved	yes	no	-21		S222g	both
222grabl10	right lobe shaved	yes	yes	-8.55		S222g	no

## Sheet: lobe-position_genital-complex
ID	Treatment	Left lobe in wildtype position	Right lobe in wildtype position	Left lobe position aberrant	Right lobe position aberrant	Tergite left clamped between lobe and spine	Tergite right clamped between lobe and spine
02wt04	wildtype	yes	yes	no	no	yes	yes
02wt05	wildtype	yes	yes	no	no	yes	yes
02wt06	wildtype	yes	yes	no	no	no	no
02wt07	wildtype	yes	yes	no	no	yes	yes
02wt16	wildtype	yes	yes	no	no	yes	yes
02wt17	wildtype	yes	yes	no	no	yes	yes
02wt18	wildtype	yes	yes	no	no	no	no
02wt19	wildtype	yes	yes	no	no	yes	no
02wt20	wildtype	yes	yes	no	no	yes	yes
02wt21	wildtype	yes	yes	no	no	yes	yes
02wt22	wildtype	yes	yes	no	no	yes	yes
02wt23	wildtype	yes	yes	no	no	yes	yes
222gwt03	wildtype	yes	yes	no	no	yes	yes
222gwt04	wildtype	yes	yes	no	no	yes	yes
02mut02	mutant	no	yes	dorsal/lateral	no	no	no
02mut05	mutant	no	yes	dorsal/lateral	no	no	yes
02mut06	mutant	yes	yes	no	no	yes	yes
02mut08	mutant	yes	yes	no	no	yes	yes
02mut09	mutant	no	yes	dorsal/lateral	no	no	no
02mut10	mutant	yes	yes	no	no	no	no
02mut11	mutant	no	yes	no	no	no	yes
02mut12	mutant	no	yes	dorsal/lateral	no	no	yes
02mut13	mutant	yes	yes	no	no	yes	yes
222gmut01	mutant	no	yes	dorsal/lateral	no	no	no
222gmut02	mutant	yes	yes	no	no	yes	yes
222gmut03	mutant	no	no	dorsal/lateral	dorsal/lateral	no	no
222gmut06	mutant	no	yes	dorsal/lateral	no	no	no
222gmut08	mutant	yes	no	no	dorsal/lateral	no	no
222gmut11	mutant	yes	no	no	dorsal/lateral	yes	no
222gmut14	mutant	yes	no	no	dorsal/lateral	yes	no
02lcut04	left lobe cut	no	yes	dorsal/lateral	no	no	yes
02lcut06	left lobe cut	yes	yes	no	no	yes	yes
02lcut07	left lobe cut	no	yes	dorsal/lateral	no	no	no
02lcut09	left lobe cut	no	yes	dorsal/lateral	no	no	yes
02lcut10	left lobe cut	no	yes	dorsal/lateral	no	no	no
222glcut01	left lobe cut	no	yes	dorsal/lateral	no	no	no
222glcut02	left lobe cut	no	yes	dorsal/lateral	no	no	yes
222glcut06	left lobe cut	no	yes	dorsal/lateral	no	no	yes
222glcut07	left lobe cut	no	no	dorsal/lateral	dorsal/lateral	no	no
222glcut08	left lobe cut	yes	no	no	dorsal/lateral	no	no
222glcut10	left lobe cut	yes	yes	no	no	no	no
222glcut11	left lobe cut	yes	no	no	dorsal/lateral	yes	no
222glcut13	left lobe cut	no	yes	dorsal/lateral	no	no	no
02lcut02	left lobe cut	yes	yes	no	no	yes	yes
02labl01	left lobe shaved	yes	yes	no	no	no	no
02labl03	left lobe shaved	yes	yes	no	no	yes	yes
02labl06	left lobe shaved	no	yes	dorsal/lateral	no	no	yes
02labl07	left lobe shaved	yes	yes	no	no	yes	yes
02rcut01	right lobe cut	yes	yes	no	no	no	yes
02rcut03	right lobe cut	yes	yes	no	no	no	no
02rcut04	right lobe cut	yes	no	no	lateral	yes	no
02rcut07	right lobe cut	yes	yes	no	no	yes	yes
222grcut01	right lobe cut	yes	no	no	dorsal/lateral	yes	no
222grcut02	right lobe cut	yes	yes	no	no	yes	no
222grcut03	right lobe cut	yes	no	no	lateral	yes	no
222grcut04	right lobe cut	yes	no	no	dorsal/lateral	no	no
222grcut07	right lobe cut	yes	yes	no	no	no	no
222grcut09	right lobe cut	no	no	completely wrong	dorsal/lateral	no	no
02rabl01	right lobe shaved	yes	yes	no	no	yes	yes
02rabl03	right lobe shaved	no	no	almost perpendicular	posterior/lateral	no	no
222grabl01	right lobe shaved	yes	no	no	lateral	no	no
222grabl02	right lobe shaved	yes	no	no	lateral	no	no
222grabl03	right lobe shaved	yes	no	no	dorsal/lateral	yes	no
222grabl08	right lobe shaved	yes	yes	no	no	yes	yes
222grabl09	right lobe shaved	no	no	posterior	dorsal/lateral	no	no
222grabl10	right lobe shaved	yes	yes	no	no	yes	yes
